# Supplementary material for: 2,2-Dimethyl-N-(phenyl­sulfon­yl)acetamide
Source: Acta Crystallogr Sect E Struct Rep Online. 2009 Oct 10;65(Pt 11):o2680. doi: 10.1107/S1600536809040483 (PMC2971103; doi:10.1107/S1600536809040483)
Supplement: Supplementary file 2 [file e-65-o2680-Isup2.hkl]

# 
# h,k,l, Fc-squared, Fo-squared, sigma(Fo-squared) and status flag 
# 
data_I
_shelx_title ' SA6 P21/C' 
_shelx_refln_list_code          4 
_shelx_F_calc_maximum      121.68 
_exptl_crystal_F_000       480.00 
_reflns_d_resolution_high  0.8378 
 
loop_ 
 _symmetry_equiv_pos_as_xyz 
 'x, y, z' 
 '-x, y+1/2, -z+1/2' 
 '-x, -y, -z' 
 'x, -y-1/2, z-1/2' 
 
_cell_length_a     6.1240 
_cell_length_b    22.2010 
_cell_length_c     8.9192 
_cell_angle_alpha  90.000 
_cell_angle_beta  106.903 
_cell_angle_gamma  90.000 
 
_shelx_F_squared_multiplier     1.000 
 
loop_ 
 _refln_index_h 
 _refln_index_k 
 _refln_index_l 
 _refln_F_squared_calc 
 _refln_F_squared_meas 
 _refln_F_squared_sigma 
 _refln_observed_status 
   1   0   0      391.68      374.80      3.41 o 
   2   0   0      267.73      263.43      4.00 o 
   3   0   0     1307.85     1766.62     14.48 o 
   4   0   0       92.95       80.15      2.45 o 
   5   0   0       67.39       68.35      2.12 o 
   6   0   0        4.68       10.15      1.24 o 
   1   1   0      934.68     1057.61     31.23 o 
   2   1   0       45.53       37.60      0.84 o 
   3   1   0        6.07        7.24      0.78 o 
   4   1   0       10.01       18.12      0.77 o 
   5   1   0        2.09        2.98      0.86 o 
   6   1   0        7.32        7.35      0.75 o 
   0   2   0     4315.76     5527.53    110.70 o 
   1   2   0     2909.64     3749.62    285.10 o 
   2   2   0       52.79       38.92      1.65 o 
   3   2   0      120.83      156.59      2.80 o 
   4   2   0      352.72      403.11      5.68 o 
   5   2   0       77.78       95.14      5.83 o 
   6   2   0        0.10        0.36      1.29 o 
   1   3   0     8377.26    12452.17   1098.33 o 
   2   3   0        5.78        5.21      1.06 o 
   3   3   0       16.50       19.22      0.66 o 
   4   3   0      289.62      363.23     21.21 o 
   5   3   0       14.80       21.16      1.88 o 
   6   3   0       29.22       32.78      2.90 o 
   0   4   0     1562.18     1711.54     15.81 o 
   1   4   0     4712.17     6170.63    436.72 o 
   2   4   0        6.10        8.65      0.75 o 
   3   4   0      204.68      260.68     10.98 o 
   4   4   0        8.85       13.03      1.06 o 
   5   4   0       21.67       22.62      1.35 o 
   6   4   0       11.12       12.52      1.20 o 
   1   5   0     3008.11     3483.59     17.82 o 
   2   5   0      130.98      196.73      3.75 o 
   3   5   0        0.56        0.95      1.02 o 
   4   5   0      300.57      367.45      7.96 o 
   5   5   0       38.28       35.84      1.75 o 
   6   5   0        5.65        6.37      1.02 o 
   0   6   0     9478.69      199.59      4.39 o 
   1   6   0     1528.94     1793.23     12.15 o 
   2   6   0      719.80      903.35      9.32 o 
   3   6   0      274.67      307.23      6.41 o 
   4   6   0       52.61       58.93      1.79 o 
   5   6   0       39.93       28.40      1.75 o 
   6   6   0        0.02        0.65      1.31 o 
   1   7   0     1105.40     1087.88      9.04 o 
   2   7   0        0.30        0.73      1.06 o 
   3   7   0       37.58       48.47      1.42 o 
   4   7   0       22.78       24.08      1.35 o 
   5   7   0        0.49       -2.22      2.22 o 
   6   7   0       10.78        3.24      0.98 o 
   0   8   0     1968.16      511.02      6.17 o 
   1   8   0      839.48      839.68      8.16 o 
   2   8   0     3294.85     3887.31     24.02 o 
   3   8   0      342.88      363.62      7.10 o 
   4   8   0      225.11      266.98      7.03 o 
   5   8   0      173.04      144.10      4.04 o 
   6   8   0        8.95        0.76      1.71 o 
   1   9   0      355.47      310.16      5.09 o 
   2   9   0       10.35       20.21      0.87 o 
   3   9   0       14.08       15.91      0.95 o 
   4   9   0      339.91      383.29      8.78 o 
   5   9   0        4.73        6.73      0.98 o 
   6   9   0        2.29       -0.73      1.31 o 
   0  10   0     3121.10     2768.70     18.46 o 
   1  10   0      239.09      229.53      4.59 o 
   2  10   0       48.70       40.01      1.28 o 
   3  10   0       46.57       35.42      1.31 o 
   4  10   0        2.58        0.36      2.04 o 
   5  10   0        3.91        5.86      0.98 o 
   6  10   0        3.72        2.73      0.69 o 
   1  11   0     1631.08     1691.89     14.45 o 
   2  11   0       12.63       18.61      0.95 o 
   3  11   0      201.66      210.31      5.92 o 
   4  11   0      490.97      555.58     10.82 o 
   5  11   0        2.55       -0.40      1.71 o 
   6  11   0       24.44       23.47      1.13 o 
   0  12   0      103.00      100.33      2.82 o 
   1  12   0       29.44       24.46      0.98 o 
   2  12   0        0.10        0.25      0.91 o 
   3  12   0      104.84      111.14      3.29 o 
   4  12   0        1.31        2.15      0.98 o 
   5  12   0        2.85        3.31      0.73 o 
   6  12   0        0.83        0.58      1.24 o 
   1  13   0      389.66      350.10      6.78 o 
   2  13   0       14.33       12.13      0.84 o 
   3  13   0       66.38       69.01      1.94 o 
   4  13   0        3.49        3.78      0.80 o 
   5  13   0        0.46        1.06      0.69 o 
   6  13   0       11.44        9.90      0.80 o 
   0  14   0     1095.14     1024.60     12.33 o 
   1  14   0       30.82       30.07      1.09 o 
   2  14   0       71.73       74.82      2.19 o 
   3  14   0      277.03      290.09      7.68 o 
   4  14   0       25.95       33.01      1.60 o 
   5  14   0        2.88        2.80      0.84 o 
   1  15   0      150.78      158.29      4.37 o 
   2  15   0        0.02        0.51      1.02 o 
   3  15   0      145.72      144.60      4.25 o 
   4  15   0        0.46        0.58      1.56 o 
   5  15   0       13.75       12.02      0.91 o 
   0  16   0      947.02      840.57     12.18 o 
   1  16   0       12.76       11.58      0.98 o 
   2  16   0      308.07      326.32      7.88 o 
   3  16   0      104.07       95.37      2.78 o 
   4  16   0        5.14        6.44      0.95 o 
   5  16   0       26.00       29.77      1.24 o 
   1  17   0      111.62       94.95      2.86 o 
   2  17   0      136.21      145.41      4.40 o 
   3  17   0        1.49        0.00      1.60 o 
   4  17   0       14.59       16.31      1.09 o 
   5  17   0        0.03       -1.09      1.09 o 
   0  18   0        6.52        7.17      0.91 o 
   1  18   0       18.25       22.94      1.31 o 
   2  18   0      312.87      316.60      8.39 o 
   3  18   0        0.06        0.80      0.80 o 
   4  18   0        0.64       -0.51      1.49 o 
   5  18   0       17.42       22.07      1.02 o 
   1  19   0      381.52      356.75      8.79 o 
   2  19   0      113.34      108.59      3.40 o 
   3  19   0       41.08       39.23      1.71 o 
   4  19   0       16.56       19.92      1.20 o 
   0  20   0       79.95       64.82      1.97 o 
   1  20   0        3.85        3.57      0.80 o 
   2  20   0        4.01        2.73      0.76 o 
   3  20   0       20.20       21.24      1.24 o 
   4  20   0        8.28        8.92      0.91 o 
   1  21   0       61.97       77.57      2.34 o 
   2  21   0       13.38       14.09      1.13 o 
   3  21   0       41.10       36.36      1.42 o 
   4  21   0        9.02       11.10      0.87 o 
   0  22   0      107.50      110.51      3.44 o 
   1  22   0       15.31       15.77      1.13 o 
   2  22   0       37.76       39.74      1.53 o 
   3  22   0        8.34        8.08      0.84 o 
   1  23   0       46.00       53.69      1.86 o 
   2  23   0        1.86        1.06      0.62 o 
   3  23   0        4.27        3.53      0.69 o 
   0  24   0      132.77      146.15      4.55 o 
   1  24   0       19.77       19.31      1.20 o 
   2  24   0       28.26       26.21      1.13 o 
   1  25   0       16.77       16.50      0.98 o 
   2  25   0        9.97        9.47      0.80 o 
   0  26   0       56.03       57.81      1.79 o 
   1  26   0        2.12        1.97      0.47 o 
  -7   1   1        2.55        1.88      0.53 o 
  -6   1   1      111.35      139.58      3.39 o 
  -5   1   1       60.42       80.95      1.78 o 
  -4   1   1      192.28      216.93      6.22 o 
  -3   1   1      297.90      451.69     12.53 o 
  -2   1   1      417.42      474.85      3.76 o 
  -1   1   1      375.86      363.06      4.12 o 
   0   1   1     6398.31     7116.51     62.80 o 
   1   1   1     4094.57     5112.67     48.67 o 
   2   1   1       88.36       93.48      1.82 o 
   3   1   1       62.09       68.59      2.25 o 
   4   1   1       26.73       37.10      1.44 o 
   5   1   1       62.07       66.89      5.04 o 
   6   1   1       34.01       32.35      1.03 o 
  -7   2   1        7.53        9.28      0.73 o 
  -6   2   1        7.84        8.45      0.93 o 
  -5   2   1      160.37      184.88      3.80 o 
  -4   2   1      236.47      308.07      4.81 o 
  -3   2   1      832.39     1020.03     29.05 o 
  -2   2   1      266.57      395.84      3.45 o 
  -1   2   1    14807.01    26367.31    395.32 o 
   0   2   1     1105.62     1027.12     13.63 o 
   1   2   1     2066.00     2283.81    102.68 o 
   2   2   1     1348.13     1473.03     47.30 o 
   3   2   1      219.45      213.99      3.50 o 
   4   2   1       33.10       42.84      2.46 o 
   5   2   1       21.77       22.06      2.91 o 
   6   2   1       12.82       14.29      0.84 o 
  -7   3   1        0.16        0.31      0.85 o 
  -6   3   1        2.27        2.20      0.64 o 
  -5   3   1       45.10       55.38      1.33 o 
  -4   3   1       46.36       69.75      1.66 o 
  -3   3   1      273.81      362.98      4.26 o 
  -2   3   1      310.61      332.92     15.24 o 
  -1   3   1       38.23       53.08      3.33 o 
   0   3   1        1.85        0.83      0.18 o 
   1   3   1       43.30       37.25      1.17 o 
   2   3   1      208.18      241.95     10.20 o 
   3   3   1      134.99      140.17      6.53 o 
   4   3   1       17.94       18.77      1.53 o 
   5   3   1       18.35       21.09      1.11 o 
   6   3   1       18.02       17.30      1.22 o 
  -7   4   1        0.71        0.51      0.69 o 
  -6   4   1       14.69       17.77      1.27 o 
  -5   4   1      340.66      408.46      9.22 o 
  -4   4   1      181.59      223.96      5.88 o 
  -3   4   1       58.66       54.62      1.17 o 
  -2   4   1       98.06      120.88      2.02 o 
  -1   4   1     8737.97    11623.54    211.93 o 
   0   4   1      827.86      692.57      5.97 o 
   1   4   1     5386.17     6491.45    420.97 o 
   2   4   1      121.13      114.42      4.39 o 
   3   4   1      617.63      705.84     39.65 o 
   4   4   1       93.63      109.79      3.11 o 
   5   4   1       60.54       66.10      2.15 o 
   6   4   1        5.87        6.95      0.91 o 
  -7   5   1        0.67        0.76      1.13 o 
  -6   5   1       25.79       29.66      1.42 o 
  -5   5   1       35.55       51.76      1.90 o 
  -4   5   1       35.63       42.04      1.46 o 
  -3   5   1       19.61       30.90      0.98 o 
  -2   5   1       55.78       64.28      1.94 o 
  -1   5   1      340.19      306.30      3.94 o 
   0   5   1       59.91       54.89      2.22 o 
   1   5   1        0.79        0.55      0.36 o 
   2   5   1       29.74       35.85      1.13 o 
   3   5   1      291.63      377.29      6.97 o 
   4   5   1       80.36       95.82      3.00 o 
   5   5   1        0.28       -0.98      1.96 o 
   6   5   1        1.71        0.58      1.64 o 
  -6   6   1       10.30       11.61      1.20 o 
  -5   6   1      326.24      354.76      9.25 o 
  -4   6   1       12.02       16.20      1.20 o 
  -3   6   1      115.64      161.84      4.51 o 
  -2   6   1      220.99      275.98      4.89 o 
  -1   6   1     1581.04     1597.04     11.39 o 
   0   6   1     4840.42      929.59   1766.08 o 
   1   6   1     2571.91     2895.16     17.61 o 
   2   6   1       73.99       82.80      2.60 o 
   3   6   1        1.09        0.15      1.38 o 
   4   6   1       75.92       91.01      2.70 o 
   5   6   1      101.13       44.48      1.98 o 
   6   6   1        0.83       -0.29      1.60 o 
  -6   7   1       17.71       10.93      1.20 o 
  -5   7   1      324.81      337.44      8.69 o 
  -4   7   1      123.55      160.94      4.69 o 
  -3   7   1        2.47        4.55      0.69 o 
  -2   7   1     1916.23     2296.63     16.09 o 
  -1   7   1      613.26      561.18      6.24 o 
   0   7   1      121.02       64.88     38.28 o 
   1   7   1      130.90       77.57      2.02 o 
   2   7   1      924.02     1116.48     11.05 o 
   3   7   1      224.69      244.66      5.86 o 
   4   7   1       10.96        8.30      0.91 o 
   5   7   1       45.43       28.96      1.60 o 
   6   7   1       39.87        9.81      0.98 o 
  -6   8   1        0.02        0.00      1.67 o 
  -5   8   1        9.35        9.17      1.20 o 
  -4   8   1       30.14       31.74      1.49 o 
  -3   8   1       28.88       38.24      1.20 o 
  -2   8   1      278.97      257.87      4.94 o 
  -1   8   1       95.26       92.10      2.68 o 
   0   8   1     1087.15      338.04    457.91 o 
   1   8   1        4.58        4.55      0.51 o 
   2   8   1      348.61      402.95      6.63 o 
   3   8   1       66.62       62.10      1.79 o 
   4   8   1        1.37        2.95      0.73 o 
   5   8   1        0.87       -0.58      1.75 o 
   6   8   1        8.66        0.80      1.75 o 
  -6   9   1       36.71       32.45      1.42 o 
  -5   9   1       38.51       35.22      1.79 o 
  -4   9   1      444.60      512.39      9.80 o 
  -3   9   1      123.09      155.21      4.03 o 
  -2   9   1      599.88      565.66      7.85 o 
  -1   9   1      701.20      622.04      7.34 o 
   0   9   1     1097.22      340.58    380.53 o 
   1   9   1     1222.83     1169.74     10.84 o 
   2   9   1      607.24      729.91      9.35 o 
   3   9   1      176.10      187.74      5.48 o 
   4   9   1      184.85      192.96      5.55 o 
   5   9   1        0.16        1.16      0.95 o 
   6   9   1       16.91       10.23      0.87 o 
  -6  10   1        3.88        4.51      0.76 o 
  -5  10   1      147.73      184.24      5.61 o 
  -4  10   1      315.55      347.53      8.29 o 
  -3  10   1      373.71      399.58      7.66 o 
  -2  10   1      902.19      992.34     11.02 o 
  -1  10   1      293.15      239.72      4.72 o 
   0  10   1        7.05        3.20      0.33 o 
   1  10   1     2690.16     2794.58     19.53 o 
   2  10   1      424.80      463.33      7.70 o 
   3  10   1        6.12        3.89      0.62 o 
   4  10   1       69.26       83.19      2.52 o 
   5  10   1       46.08       42.31      1.68 o 
   6  10   1        2.98        0.80      1.38 o 
  -6  11   1        0.09       -1.38      1.38 o 
  -5  11   1       60.54       62.63      2.15 o 
  -4  11   1       18.95       16.13      1.31 o 
  -3  11   1      186.09      189.24      5.59 o 
  -2  11   1        0.66        5.20      0.58 o 
  -1  11   1       23.72       17.97      0.77 o 
   0  11   1      879.71      677.64    119.28 o 
   1  11   1        1.56        0.91      0.51 o 
   2  11   1      158.59      167.97      4.78 o 
   3  11   1      120.23      134.27      4.32 o 
   4  11   1        0.16       -0.40      0.80 o 
   5  11   1        9.61        7.24      0.91 o 
   6  11   1        3.27        3.64      0.73 o 
  -6  12   1        0.83        0.91      1.27 o 
  -5  12   1       39.71       52.87      1.90 o 
  -4  12   1      279.58      299.08      7.83 o 
  -3  12   1      543.42      544.04      9.86 o 
  -2  12   1      191.04      178.31      4.90 o 
  -1  12   1      978.96      973.38     11.02 o 
   0  12   1      629.38      538.40     30.42 o 
   1  12   1      734.40      699.16      9.44 o 
   2  12   1      160.03      120.84      3.64 o 
   3  12   1       13.09       20.39      1.20 o 
   4  12   1        8.65        9.54      0.98 o 
   5  12   1        8.67        7.72      0.87 o 
   6  12   1       30.94       21.81      1.09 o 
  -6  13   1       10.72        8.92      0.91 o 
  -5  13   1        2.61       -0.18      1.82 o 
  -4  13   1        4.82        5.31      0.98 o 
  -3  13   1        8.38        8.19      1.02 o 
  -2  13   1      161.96      154.49      4.26 o 
  -1  13   1        4.61        3.64      0.62 o 
   0  13   1       65.97       49.91      1.92 o 
   1  13   1      244.16      245.42      5.80 o 
   2  13   1        1.20        1.06      1.06 o 
   3  13   1      110.29      111.22      3.33 o 
   4  13   1        1.66        3.17      0.80 o 
   5  13   1        2.41        4.69      0.80 o 
  -6  14   1        0.04        0.29      1.09 o 
  -5  14   1        8.90        8.34      1.06 o 
  -4  14   1        5.99        8.77      1.20 o 
  -3  14   1      173.23      181.70      5.29 o 
  -2  14   1        9.17       11.50      0.91 o 
  -1  14   1        0.96        0.95      0.55 o 
   0  14   1        0.95        0.77      0.71 o 
   1  14   1      676.69      692.38     10.40 o 
   2  14   1      164.76      152.89      4.48 o 
   3  14   1        0.39        0.95      1.53 o 
   4  14   1        0.84        0.98      1.75 o 
   5  14   1       14.74       12.05      0.91 o 
  -5  15   1        4.96        6.00      0.80 o 
  -4  15   1      114.81      116.65      3.40 o 
  -3  15   1      126.48      119.04      3.63 o 
  -2  15   1      195.80      191.02      5.04 o 
  -1  15   1      161.98      172.19      4.52 o 
   0  15   1      602.81      580.75      8.98 o 
   1  15   1      294.22      250.71      6.62 o 
   2  15   1      134.81      138.03      4.07 o 
   3  15   1       23.94       24.81      1.38 o 
   4  15   1       27.90       27.62      1.53 o 
   5  15   1       24.50       29.70      1.20 o 
  -5  16   1        3.20        3.71      0.73 o 
  -4  16   1        1.62        4.26      0.98 o 
  -3  16   1       55.63       59.63      1.79 o 
  -2  16   1        9.35        9.65      0.91 o 
  -1  16   1      197.86      174.50      4.97 o 
   0  16   1        0.31       -0.27      0.58 o 
   1  16   1       57.67       48.65      1.53 o 
   2  16   1       30.77       31.56      1.49 o 
   3  16   1       14.41       15.55      1.20 o 
   4  16   1        0.44        1.27      0.73 o 
   5  16   1        2.35        0.25      1.31 o 
  -5  17   1        4.24        4.99      0.66 o 
  -4  17   1      147.01      156.98      4.47 o 
  -3  17   1       13.84        9.76      1.20 o 
  -2  17   1      262.54      263.17      7.27 o 
  -1  17   1      429.71      423.91      9.05 o 
   0  17   1      107.37      106.87      2.29 o 
   1  17   1      177.98      176.42      5.11 o 
   2  17   1      102.62      110.00      3.11 o 
   3  17   1        0.55       -0.98      1.20 o 
   4  17   1       40.94       38.14      1.50 o 
   5  17   1       20.02       25.80      1.02 o 
  -5  18   1       19.52       24.12      1.13 o 
  -4  18   1       11.15       10.01      1.02 o 
  -3  18   1      105.63      123.69      3.77 o 
  -2  18   1        8.98        7.24      0.98 o 
  -1  18   1      420.78      397.83      9.04 o 
   0  18   1      259.79      247.50      4.99 o 
   1  18   1       27.33       38.11      1.53 o 
   2  18   1      209.04      201.85      5.81 o 
   3  18   1        0.26        0.95      0.58 o 
   4  18   1        5.57        6.08      0.91 o 
  -5  19   1        0.00       -0.36      0.55 o 
  -4  19   1        3.34        5.17      0.76 o 
  -3  19   1        8.48       11.83      1.13 o 
  -2  19   1        0.62        0.40      1.38 o 
  -1  19   1        5.04        6.66      0.98 o 
   0  19   1        6.31        7.23      0.69 o 
   1  19   1       43.05       42.37      1.79 o 
   2  19   1      124.14      125.68      3.59 o 
   3  19   1        2.69        4.51      0.73 o 
   4  19   1        1.03        0.15      1.06 o 
  -4  20   1        0.77       -0.15      1.09 o 
  -3  20   1      105.97      113.51      3.44 o 
  -2  20   1        0.42       -0.18      1.38 o 
  -1  20   1       34.40       39.26      1.60 o 
   0  20   1       96.89       95.36      1.97 o 
   1  20   1      180.29      181.57      5.40 o 
   2  20   1       24.77       26.89      1.35 o 
   3  20   1        0.94        0.98      0.98 o 
   4  20   1       34.57       40.48      1.39 o 
  -4  21   1       23.95       25.91      1.17 o 
  -3  21   1        0.38        0.80      1.31 o 
  -2  21   1       15.06       11.98      1.13 o 
  -1  21   1        1.54        1.96      0.76 o 
   0  21   1       16.80       14.94      0.82 o 
   1  21   1       73.85       74.40      2.12 o 
   2  21   1       18.28       20.47      1.27 o 
   3  21   1       12.50       17.59      1.02 o 
   4  21   1        9.60       12.74      0.84 o 
  -4  22   1        3.52        2.91      0.55 o 
  -3  22   1       13.10       10.81      0.98 o 
  -2  22   1        0.08       -0.51      1.20 o 
  -1  22   1       20.88       22.62      1.31 o 
   0  22   1       41.25       41.93      1.19 o 
   1  22   1       42.73       39.46      1.64 o 
   2  22   1        2.53        1.78      0.66 o 
   3  22   1        0.39       -1.13      1.13 o 
  -3  23   1        1.16        1.31      0.58 o 
  -2  23   1       47.74       59.03      1.82 o 
  -1  23   1        1.56        2.37      0.69 o 
   0  23   1       59.24       59.26      1.34 o 
   1  23   1       72.18       84.06      2.63 o 
   2  23   1       24.64       19.82      0.98 o 
   3  23   1        7.99        7.54      0.73 o 
  -3  24   1        7.55        7.24      0.66 o 
  -2  24   1        0.26       -0.91      1.16 o 
  -1  24   1        0.28       -0.15      0.58 o 
   0  24   1        1.22        1.07      0.98 o 
   1  24   1        0.01       -0.58      1.27 o 
   2  24   1        3.72        2.58      0.58 o 
  -2  25   1       30.84       31.39      1.13 o 
  -1  25   1       14.12       15.08      0.98 o 
   0  25   1       51.02       52.51      1.73 o 
   1  25   1       38.00       36.03      1.42 o 
   2  25   1        0.01        0.11      0.84 o 
  -1  26   1       31.88       35.74      1.28 o 
   0  26   1       40.36       39.90      0.93 o 
  -7   0   2        1.16        1.64      0.84 o 
  -6   0   2      124.66      143.23      4.58 o 
  -5   0   2       55.71       60.21      2.01 o 
  -4   0   2      786.90     1021.38     12.60 o 
  -3   0   2        0.69       -1.06      1.24 o 
  -2   0   2      869.78     1165.51      9.22 o 
  -1   0   2     3567.75     4534.81     21.01 o 
   0   0   2     5643.87     5605.25     24.32 o 
   1   0   2        9.39       18.47      0.55 o 
   2   0   2     1806.95     1963.70     14.83 o 
   3   0   2      380.20      446.64      7.71 o 
   4   0   2       86.34       88.32      2.63 o 
   5   0   2        0.11       -0.76      1.96 o 
   6   0   2       48.23       53.64      1.64 o 
  -7   1   2       13.14       14.56      0.82 o 
  -6   1   2        0.01       -0.23      1.69 o 
  -5   1   2        8.73       11.60      0.77 o 
  -4   1   2        4.19        7.60      0.67 o 
  -3   1   2      263.54      395.04      4.41 o 
  -2   1   2     1156.40     1405.16      7.36 o 
  -1   1   2      456.88      439.23      3.13 o 
   0   1   2     4968.08     5114.84     20.82 o 
   1   1   2     2255.82     2271.92     10.09 o 
   2   1   2      316.21      347.42      4.14 o 
   3   1   2       18.55       17.19      0.80 o 
   4   1   2       20.73       24.96      0.88 o 
   5   1   2       13.40       11.48      0.89 o 
   6   1   2        0.09        1.58      0.69 o 
  -7   2   2        1.81        1.60      1.27 o 
  -6   2   2       75.13       92.16      2.05 o 
  -5   2   2        6.47        7.54      0.84 o 
  -4   2   2      176.44      213.01      4.02 o 
  -3   2   2      303.08      375.03      4.31 o 
  -2   2   2     3265.22     4581.79     96.96 o 
  -1   2   2      152.54      144.34      4.60 o 
   0   2   2     1813.38     1556.59     14.61 o 
   1   2   2     4441.95     4769.60     81.45 o 
   2   2   2       35.74       48.11      1.51 o 
   3   2   2       18.24       20.01      0.75 o 
   4   2   2      158.51      174.71      3.52 o 
   5   2   2        8.92        8.29      0.82 o 
   6   2   2       29.49       29.39      0.90 o 
  -7   3   2       28.19       30.75      0.95 o 
  -6   3   2        1.70        2.24      1.11 o 
  -5   3   2       63.91       68.03      1.45 o 
  -4   3   2       47.14       42.93      1.03 o 
  -3   3   2      657.09      883.64      6.88 o 
  -2   3   2      217.38      175.89      5.18 o 
  -1   3   2      204.94      158.65      2.26 o 
   0   3   2     5912.32     5967.12     40.22 o 
   1   3   2     1130.69     1074.08     21.27 o 
   2   3   2      323.29      295.69      3.69 o 
   3   3   2        1.67        3.47      0.45 o 
   4   3   2        0.23        0.83      1.06 o 
   5   3   2       73.26       76.03      3.27 o 
   6   3   2        0.18       -0.45      0.59 o 
  -7   4   2        0.72       -0.11      1.31 o 
  -6   4   2        0.16        2.04      0.91 o 
  -5   4   2        0.46       -0.76      2.26 o 
  -4   4   2       13.59       19.55      0.98 o 
  -3   4   2        0.09        0.64      0.85 o 
  -2   4   2      114.73      130.44      4.17 o 
  -1   4   2       43.85       34.43      2.01 o 
   0   4   2     1546.89     1475.08     16.09 o 
   1   4   2     2417.94     2362.25     68.04 o 
   2   4   2        0.71        0.13      0.72 o 
   3   4   2       60.64       61.91      2.23 o 
   4   4   2       29.41       32.32      1.24 o 
   5   4   2        0.00        0.00      1.75 o 
   6   4   2        0.26        0.15      0.65 o 
  -7   5   2        6.09        7.64      0.84 o 
  -6   5   2       15.74       22.58      1.46 o 
  -5   5   2      363.93      450.18      9.79 o 
  -4   5   2      262.69      311.62      7.02 o 
  -3   5   2      985.24     1090.88     11.40 o 
  -2   5   2      473.09      553.36      6.54 o 
  -1   5   2      267.30      239.07      3.70 o 
   0   5   2     2707.24     2518.24     17.87 o 
   1   5   2     1328.07     1527.30     11.58 o 
   2   5   2      341.39      311.10      5.59 o 
   3   5   2       93.19       92.67      2.85 o 
   4   5   2       77.37       87.03      2.56 o 
   5   5   2      208.41      246.52      7.28 o 
   6   5   2       14.91       14.24      0.98 o 
  -7   6   2        0.04       -0.69      1.16 o 
  -6   6   2       28.02       33.92      1.60 o 
  -5   6   2       38.36       54.14      2.15 o 
  -4   6   2      482.69      648.08     10.95 o 
  -3   6   2      221.00      227.22      5.57 o 
  -2   6   2     1165.00     1355.39     12.02 o 
  -1   6   2      136.77      106.72      2.76 o 
   0   6   2        2.40        2.35      1.24 o 
   1   6   2      672.42      741.11      8.26 o 
   2   6   2      206.66      309.93      6.05 o 
   3   6   2        1.80        2.07      0.80 o 
   4   6   2       39.78       33.87      1.68 o 
   5   6   2        4.30        3.82      0.84 o 
   6   6   2       24.10       26.38      1.28 o 
  -7   7   2        0.53        0.29      0.65 o 
  -6   7   2       15.98       17.37      1.42 o 
  -5   7   2      139.20      140.07      4.18 o 
  -4   7   2       14.73       14.57      1.13 o 
  -3   7   2      125.38      136.11      3.59 o 
  -2   7   2      235.80      228.50      4.59 o 
  -1   7   2       48.63       52.29      1.53 o 
   0   7   2     1169.21      399.33    585.27 o 
   1   7   2       60.51       50.93      1.43 o 
   2   7   2      366.89      393.44      6.75 o 
   3   7   2        6.05        6.15      0.76 o 
   4   7   2        1.18        0.98      0.76 o 
   5   7   2       19.52        9.29      1.13 o 
   6   7   2        1.51        1.02      1.02 o 
  -6   8   2      100.07       89.15      2.78 o 
  -5   8   2        0.32       -1.78      1.78 o 
  -4   8   2      473.18      527.29      9.86 o 
  -3   8   2      323.90      362.93      6.98 o 
  -2   8   2      331.13      294.68      5.40 o 
  -1   8   2      128.03      159.28      3.60 o 
   0   8   2      121.85       48.41     50.48 o 
   1   8   2     1503.73     1372.60     12.33 o 
   2   8   2      134.17      106.94      3.23 o 
   3   8   2       37.02       32.92      1.42 o 
   4   8   2      157.80      136.54      4.33 o 
   5   8   2       54.22       25.07      1.46 o 
   6   8   2       14.93        2.77      0.73 o 
  -6   9   2       22.12       20.00      1.31 o 
  -5   9   2       49.58       52.02      2.01 o 
  -4   9   2      178.03      188.21      5.22 o 
  -3   9   2      407.44      445.05      8.05 o 
  -2   9   2      238.34      223.70      4.88 o 
  -1   9   2     1220.02     1183.44     11.06 o 
   0   9   2      177.67       48.64     67.70 o 
   1   9   2      394.91      438.33      6.77 o 
   2   9   2      685.04      675.73      9.67 o 
   3   9   2      236.19      243.94      6.67 o 
   4   9   2        4.41        7.31      0.98 o 
   5   9   2       36.28       31.21      1.42 o 
   6   9   2        1.64       -0.87      1.16 o 
  -6  10   2       21.30       21.31      1.24 o 
  -5  10   2        5.55        6.59      0.98 o 
  -4  10   2      538.13      629.82     11.27 o 
  -3  10   2        0.80        3.24      0.69 o 
  -2  10   2       39.79       39.91      1.31 o 
  -1  10   2      350.57      346.60      5.93 o 
   0  10   2       51.33       31.52     12.00 o 
   1  10   2       39.34       21.92      0.84 o 
   2  10   2       38.87       35.96      1.20 o 
   3  10   2       21.38       28.59      1.20 o 
   4  10   2       58.58       59.93      2.01 o 
   5  10   2        7.23        5.79      1.02 o 
  -6  11   2        3.65        1.31      1.60 o 
  -5  11   2       87.98       93.61      2.96 o 
  -4  11   2        1.57        4.11      1.13 o 
  -3  11   2      577.47      582.90      9.81 o 
  -2  11   2       12.21        7.46      0.73 o 
  -1  11   2      210.49      178.49      4.43 o 
   0  11   2      968.37      624.29    244.93 o 
   1  11   2       43.24       48.05      1.50 o 
   2  11   2      263.35      239.24      5.98 o 
   3  11   2      291.41      292.93      7.50 o 
   4  11   2       26.09       26.92      1.38 o 
   5  11   2       15.96       19.52      1.27 o 
  -6  12   2       12.07       10.52      0.95 o 
  -5  12   2       21.66       20.47      1.53 o 
  -4  12   2        4.07        1.35      1.71 o 
  -3  12   2      335.73      324.90      7.71 o 
  -2  12   2      127.69      121.54      3.59 o 
  -1  12   2        2.64        0.36      0.91 o 
   0  12   2      182.84      145.69     16.11 o 
   1  12   2        1.37        2.69      0.51 o 
   2  12   2       21.02       18.54      1.09 o 
   3  12   2       32.37       35.17      1.49 o 
   4  12   2        0.15       -1.38      1.56 o 
   5  12   2        1.44        1.78      0.76 o 
  -6  13   2        2.05       -0.25      1.46 o 
  -5  13   2       97.03       95.38      3.00 o 
  -4  13   2       47.92       43.55      1.79 o 
  -3  13   2      570.20      572.87     10.43 o 
  -2  13   2      158.66      154.00      4.22 o 
  -1  13   2       69.48       73.00      2.08 o 
   0  13   2      412.73      307.56     35.75 o 
   1  13   2       35.25       34.96      1.28 o 
   2  13   2      184.52      186.61      5.04 o 
   3  13   2       58.37       51.50      1.75 o 
   4  13   2        0.62        0.95      1.35 o 
   5  13   2       19.18       19.45      1.09 o 
  -6  14   2        8.73       10.23      0.87 o 
  -5  14   2        0.90        1.60      1.78 o 
  -4  14   2      107.40      104.42      3.18 o 
  -3  14   2        1.63        1.64      0.91 o 
  -2  14   2      176.02      187.80      4.92 o 
  -1  14   2       19.17       14.97      0.84 o 
   0  14   2       54.87       56.93      1.19 o 
   1  14   2      487.62      441.89      8.67 o 
   2  14   2        8.46        8.12      0.87 o 
   3  14   2        0.92       -0.18      0.80 o 
   4  14   2       35.86       38.17      1.49 o 
   5  14   2        5.02        5.35      0.73 o 
  -6  15   2        2.02        1.02      1.02 o 
  -5  15   2       28.47       33.05      1.49 o 
  -4  15   2       34.11       40.75      1.79 o 
  -3  15   2        0.27       -0.95      1.53 o 
  -2  15   2       14.05       12.60      1.02 o 
  -1  15   2       45.50       47.64      1.57 o 
   0  15   2       78.59       72.52      1.60 o 
   1  15   2       88.35       86.83      2.67 o 
   2  15   2       10.77       12.71      0.95 o 
   3  15   2       33.86       30.76      1.39 o 
   4  15   2        8.18        8.66      0.87 o 
   5  15   2        0.89       -0.44      1.09 o 
  -5  16   2        2.06        0.47      1.38 o 
  -4  16   2      313.82      335.65      8.28 o 
  -3  16   2        4.50        2.95      0.80 o 
  -2  16   2       57.58       61.72      1.82 o 
  -1  16   2      474.85      423.08      8.88 o 
   0  16   2        0.00        2.61      2.11 o 
   1  16   2      415.51      411.37      8.93 o 
   2  16   2       21.55       23.13      1.17 o 
   3  16   2       11.38       10.27      0.98 o 
   4  16   2       46.39       52.02      1.64 o 
   5  16   2        3.91        5.79      0.55 o 
  -5  17   2        7.59        7.03      0.80 o 
  -4  17   2        1.35        1.49      2.04 o 
  -3  17   2       19.93       19.30      1.20 o 
  -2  17   2        8.57        9.94      0.95 o 
  -1  17   2       34.72       33.72      1.46 o 
   0  17   2      318.19      269.40     10.14 o 
   1  17   2       71.40       68.04      2.08 o 
   2  17   2       10.36       11.50      0.98 o 
   3  17   2       13.29       17.37      1.13 o 
   4  17   2        4.16        5.79      0.73 o 
  -5  18   2        3.12        5.39      0.84 o 
  -4  18   2       68.11       70.96      2.08 o 
  -3  18   2       20.90       19.92      1.38 o 
  -2  18   2       20.68       24.48      1.38 o 
  -1  18   2        7.26       10.74      0.95 o 
   0  18   2       29.28       25.47      0.95 o 
   1  18   2       58.77       68.87      2.15 o 
   2  18   2        1.22        2.58      0.80 o 
   3  18   2        6.47        6.88      0.91 o 
   4  18   2        8.67        9.17      0.91 o 
  -5  19   2       39.49       36.67      1.28 o 
  -4  19   2       10.66       13.69      1.09 o 
  -3  19   2      133.14      140.30      4.21 o 
  -2  19   2       51.96       54.21      1.79 o 
  -1  19   2       12.63       11.87      0.98 o 
   0  19   2      231.57      234.25      6.68 o 
   1  19   2        0.25        1.20      1.38 o 
   2  19   2        9.00       13.14      1.16 o 
   3  19   2       33.71       44.14      1.68 o 
   4  19   2       17.93       22.26      1.13 o 
  -4  20   2        2.98        2.07      0.69 o 
  -3  20   2        2.29        1.42      0.87 o 
  -2  20   2        4.60        3.49      0.76 o 
  -1  20   2       65.64       52.76      1.79 o 
   0  20   2       17.83       19.81      0.85 o 
   1  20   2       22.72       19.42      1.17 o 
   2  20   2        2.73        3.31      0.91 o 
   3  20   2        1.77        1.64      0.73 o 
  -4  21   2        1.56        2.47      0.58 o 
  -3  21   2       49.08       49.07      1.79 o 
  -2  21   2        0.61        1.09      1.09 o 
  -1  21   2       18.82       15.99      1.35 o 
   0  21   2      131.66      132.72      2.75 o 
   1  21   2       18.22       19.27      1.13 o 
   2  21   2       27.76       26.31      1.35 o 
   3  21   2       19.00       16.25      0.91 o 
  -4  22   2       28.57       29.06      1.13 o 
  -3  22   2        0.33        0.98      1.13 o 
  -2  22   2        8.93       14.49      1.02 o 
  -1  22   2       53.12       50.83      1.82 o 
   0  22   2        1.54        0.36      1.03 o 
   1  22   2       48.11       47.24      1.71 o 
   2  22   2        0.74        0.29      1.02 o 
   3  22   2       19.31       18.83      1.06 o 
  -3  23   2        3.37        3.78      0.69 o 
  -2  23   2        8.74        8.30      0.87 o 
  -1  23   2        0.01        0.15      1.31 o 
   0  23   2        1.45        0.00      0.93 o 
   1  23   2        8.41        9.14      0.91 o 
   2  23   2        4.37        4.66      0.62 o 
  -3  24   2        1.86        1.96      0.55 o 
  -2  24   2       29.49       31.89      1.24 o 
  -1  24   2       57.49       63.41      1.83 o 
   0  24   2        0.02       -0.48      1.07 o 
   1  24   2       35.08       40.29      1.31 o 
   2  24   2        3.39        3.02      0.62 o 
  -2  25   2        3.02        4.37      0.58 o 
  -1  25   2        1.61        2.07      0.58 o 
   0  25   2       50.02       53.04      2.72 o 
   1  25   2        0.74       -0.40      1.06 o 
  -7   1   3        0.11        0.25      0.74 o 
  -6   1   3        6.55        6.56      0.94 o 
  -5   1   3      267.15      323.67      5.91 o 
  -4   1   3      389.14      547.28      7.68 o 
  -3   1   3      124.19      117.41      2.34 o 
  -2   1   3      437.73      453.97      4.19 o 
  -1   1   3      334.64      277.91      4.31 o 
   0   1   3     7686.62     8364.55     33.09 o 
   1   1   3       84.69      106.79      2.07 o 
   2   1   3       19.88       20.48      0.59 o 
   3   1   3       11.15        6.75      0.51 o 
   4   1   3      152.75      161.96      4.05 o 
   5   1   3       33.21       36.34      1.16 o 
   6   1   3       22.43       33.72      1.84 o 
  -7   2   3       12.59       13.03      0.79 o 
  -6   2   3       27.10       27.57      1.21 o 
  -5   2   3       13.95       17.40      0.98 o 
  -4   2   3       19.53       23.78      2.17 o 
  -3   2   3      468.01      660.47      7.30 o 
  -2   2   3       41.85       45.16      1.20 o 
  -1   2   3      449.09      455.55      3.81 o 
   0   2   3      758.05      703.47      3.70 o 
   1   2   3     1645.17     1585.15     42.75 o 
   2   2   3       31.96       40.41      1.40 o 
   3   2   3       59.72       50.46      1.46 o 
   4   2   3       47.78       59.28      1.37 o 
   5   2   3       24.08       25.87      1.68 o 
   6   2   3        7.35        9.44      1.75 o 
  -7   3   3        0.07       -0.92      1.18 o 
  -6   3   3       30.46       41.06      1.26 o 
  -5   3   3       26.61       34.77      1.19 o 
  -4   3   3        0.14       -0.21      0.66 o 
  -3   3   3      219.54      259.40      7.26 o 
  -2   3   3      513.78      553.37      4.78 o 
  -1   3   3     1553.67     1531.02      8.13 o 
   0   3   3       55.90       69.56      0.94 o 
   1   3   3       64.44       44.07      0.93 o 
   2   3   3      301.29      318.90     10.41 o 
   3   3   3      180.26      191.92      3.99 o 
   4   3   3       55.90       61.10      1.75 o 
   5   3   3       44.84       52.82      1.26 o 
   6   3   3        0.24        1.62      0.58 o 
  -7   4   3       23.53       28.64      1.35 o 
  -6   4   3        6.04        6.11      1.13 o 
  -5   4   3      151.57      201.57      5.68 o 
  -4   4   3      422.68      525.28      9.13 o 
  -3   4   3     1087.93     1471.28     34.59 o 
  -2   4   3       97.79       76.45      3.81 o 
  -1   4   3      555.21      505.36      5.50 o 
   0   4   3        6.80        4.34      0.24 o 
   1   4   3     1860.63     1813.16     83.70 o 
   2   4   3        1.45       -0.11      0.41 o 
   3   4   3      267.46      312.70      7.77 o 
   4   4   3      138.79      157.44      5.06 o 
   5   4   3       90.35      111.70      3.55 o 
   6   4   3       29.85       36.39      1.31 o 
  -7   5   3        3.43        2.26      0.84 o 
  -6   5   3        0.50       -2.18      2.18 o 
  -5   5   3       15.32       15.91      1.31 o 
  -4   5   3      292.85      344.63      7.58 o 
  -3   5   3       76.23       46.73      1.43 o 
  -2   5   3      264.70      274.68      4.90 o 
  -1   5   3        1.96        2.77      0.40 o 
   0   5   3       95.70       73.54      2.20 o 
   1   5   3     1831.52     1820.35     14.50 o 
   2   5   3      141.92      140.13      3.60 o 
   3   5   3        6.54        8.08      0.80 o 
   4   5   3       14.14       14.13      1.17 o 
   5   5   3        0.34        2.07      0.87 o 
  -7   6   3        5.38        7.57      0.91 o 
  -6   6   3        4.27        4.48      1.06 o 
  -5   6   3       59.35       70.08      2.12 o 
  -4   6   3      191.01      237.64      6.88 o 
  -3   6   3      146.32      159.13      4.81 o 
  -2   6   3      136.37      184.13      4.41 o 
  -1   6   3      677.96      713.70      8.29 o 
   0   6   3       16.22       13.26      7.87 o 
   1   6   3        5.37        5.93      0.62 o 
   2   6   3      123.61      155.35      4.29 o 
   3   6   3       54.19       57.33      1.86 o 
   4   6   3       16.70        9.03      1.09 o 
   5   6   3       40.15        1.90      1.90 o 
  -7   7   3        0.02        0.11      0.69 o 
  -6   7   3       51.16       53.56      1.97 o 
  -5   7   3      211.73      254.67      7.43 o 
  -4   7   3      141.15      150.86      4.66 o 
  -3   7   3      318.44      350.36      6.83 o 
  -2   7   3      345.88      372.69      6.26 o 
  -1   7   3       16.14        9.40      0.58 o 
   0   7   3       48.37       24.58     14.24 o 
   1   7   3      740.76      555.25      7.87 o 
   2   7   3     1893.70     1947.80     18.09 o 
   3   7   3        0.00        0.87      1.38 o 
   4   7   3       58.75       47.92      1.82 o 
   5   7   3      119.00       36.55      1.68 o 
  -6   8   3       35.75       32.30      1.57 o 
  -5   8   3       10.68       11.36      1.20 o 
  -4   8   3       93.89       88.28      2.56 o 
  -3   8   3       31.32       28.73      1.17 o 
  -2   8   3       50.00       47.24      1.42 o 
  -1   8   3        1.91        0.62      0.36 o 
   0   8   3        0.96       -0.42      0.71 o 
   1   8   3      137.29      140.11      4.00 o 
   2   8   3       61.83       65.00      1.79 o 
   3   8   3        3.53        4.11      0.87 o 
   4   8   3        1.50        0.80      0.80 o 
   5   8   3        8.97        1.27      1.60 o 
  -6   9   3       22.96       21.68      1.31 o 
  -5   9   3       37.86       43.02      2.01 o 
  -4   9   3       88.46       85.55      2.49 o 
  -3   9   3      106.00      130.74      3.92 o 
  -2   9   3        3.37        5.13      0.55 o 
  -1   9   3       96.54       75.38      2.16 o 
   0   9   3      134.30       48.55     58.08 o 
   1   9   3        1.51        1.86      0.58 o 
   2   9   3      483.47      427.39      8.30 o 
   3   9   3        5.10        7.53      0.73 o 
   4   9   3       13.56       12.31      1.20 o 
   5   9   3       11.60        5.61      0.91 o 
  -6  10   3        3.11        4.08      0.80 o 
  -5  10   3       36.92       44.22      1.79 o 
  -4  10   3      331.31      322.17      8.22 o 
  -3  10   3       54.11       52.26      1.50 o 
  -2  10   3       66.95       98.94      3.18 o 
  -1  10   3      297.27      263.44      5.49 o 
   0  10   3      181.01       94.78     44.14 o 
   1  10   3      359.03      342.41      6.81 o 
   2  10   3        3.56       12.77      0.95 o 
   3  10   3       87.63       87.54      2.67 o 
   4  10   3      160.52      141.26      4.33 o 
   5  10   3       12.05        9.79      0.84 o 
  -6  11   3        1.47        1.89      0.87 o 
  -5  11   3        1.60        3.35      0.98 o 
  -4  11   3      122.89      128.98      3.81 o 
  -3  11   3       39.41       44.82      1.42 o 
  -2  11   3       28.53       24.60      1.06 o 
  -1  11   3        4.56        6.66      0.58 o 
   0  11   3      147.53       93.51     40.23 o 
   1  11   3        0.37        0.40      0.95 o 
   2  11   3        2.86       -0.18      0.51 o 
   3  11   3        0.05       -1.35      1.56 o 
   4  11   3       21.75       19.52      1.35 o 
   5  11   3        0.00       -1.06      1.16 o 
  -6  12   3       15.75       17.30      1.09 o 
  -5  12   3       83.03       81.68      2.70 o 
  -4  12   3       55.48       61.16      1.93 o 
  -3  12   3       36.69       41.63      1.53 o 
  -2  12   3      115.07       99.70      3.04 o 
  -1  12   3        5.89        4.55      0.51 o 
   0  12   3      146.38      114.30     14.99 o 
   1  12   3      494.16      446.90      8.49 o 
   2  12   3       72.49       80.29      2.45 o 
   3  12   3      137.03      145.33      4.36 o 
   4  12   3       24.76       21.39      1.28 o 
   5  12   3       20.25       17.01      1.06 o 
  -6  13   3        7.05        6.70      0.84 o 
  -5  13   3        0.94       -1.86      2.04 o 
  -4  13   3       65.88       58.16      1.97 o 
  -3  13   3      289.98      283.35      7.43 o 
  -2  13   3       35.97       32.81      1.24 o 
  -1  13   3      158.33      145.12      4.19 o 
   0  13   3       55.21       51.31      9.09 o 
   1  13   3       32.94       32.51      1.28 o 
   2  13   3       83.99       82.31      2.38 o 
   3  13   3       12.98       15.73      1.20 o 
   4  13   3        7.57       11.25      1.06 o 
   5  13   3        1.84        0.22      1.06 o 
  -6  14   3        2.15        1.93      0.66 o 
  -5  14   3       55.98       65.18      1.93 o 
  -4  14   3        7.30       10.74      1.20 o 
  -3  14   3       23.93       24.92      1.31 o 
  -2  14   3      156.75      150.39      4.55 o 
  -1  14   3        4.04        7.02      0.76 o 
   0  14   3       18.91       22.67      0.77 o 
   1  14   3      268.29      242.36      6.76 o 
   2  14   3        0.15        0.58      1.71 o 
   3  14   3       51.90       53.01      1.79 o 
   4  14   3        0.32        0.84      0.65 o 
   5  14   3        0.18        0.91      0.55 o 
  -6  15   3        1.43        1.86      0.55 o 
  -5  15   3       25.55       31.95      1.46 o 
  -4  15   3       89.73       87.04      2.60 o 
  -3  15   3      100.60       98.24      2.93 o 
  -2  15   3        0.56        1.60      0.73 o 
  -1  15   3      284.81      267.57      7.02 o 
   0  15   3      296.35      249.55      4.89 o 
   1  15   3       93.80      114.49      3.66 o 
   2  15   3      291.83      304.30      7.98 o 
   3  15   3       11.60       10.89      0.98 o 
   4  15   3       15.81       15.37      1.06 o 
  -5  16   3        0.14       -1.49      1.49 o 
  -4  16   3       39.60       40.54      1.71 o 
  -3  16   3       53.67       57.94      2.01 o 
  -2  16   3      177.78      162.59      5.14 o 
  -1  16   3        2.83        0.73      1.27 o 
   0  16   3      138.00      139.90      6.65 o 
   1  16   3       91.62       87.85      2.49 o 
   2  16   3        0.64        1.20      1.38 o 
   3  16   3        1.16       -0.36      1.31 o 
   4  16   3        0.06       -0.29      1.09 o 
  -5  17   3       32.46       32.81      1.31 o 
  -4  17   3       65.58       62.76      2.01 o 
  -3  17   3       23.60       24.63      1.38 o 
  -2  17   3       31.76       40.13      1.57 o 
  -1  17   3        4.30        3.42      0.76 o 
   0  17   3        1.33        0.76      1.06 o 
   1  17   3       44.20       48.69      1.79 o 
   2  17   3      154.53      163.77      4.77 o 
   3  17   3        1.29       -1.24      1.24 o 
   4  17   3        8.38       10.05      0.84 o 
  -5  18   3       15.13       11.84      0.91 o 
  -4  18   3       22.32       19.78      1.35 o 
  -3  18   3        2.55        2.15      0.76 o 
  -2  18   3      208.40      183.53      5.63 o 
  -1  18   3       78.61       83.04      2.37 o 
   0  18   3        0.71       -0.67      0.91 o 
   1  18   3      108.74       97.84      3.00 o 
   2  18   3        3.29       -0.18      1.71 o 
   3  18   3       16.37       21.49      1.13 o 
   4  18   3        0.37       -0.40      1.02 o 
  -5  19   3        1.30        1.89      0.58 o 
  -4  19   3        9.24        9.14      0.91 o 
  -3  19   3        4.49        5.02      0.91 o 
  -2  19   3        0.33        0.98      1.16 o 
  -1  19   3       26.66       24.08      1.38 o 
   0  19   3        5.63        4.58      0.57 o 
   1  19   3        6.88        5.50      0.80 o 
   2  19   3       26.80       27.91      1.46 o 
   3  19   3        1.70        2.15      0.73 o 
  -4  20   3       22.33       24.12      1.20 o 
  -3  20   3       20.87       21.13      1.20 o 
  -2  20   3       28.05       30.43      1.53 o 
  -1  20   3        2.53        3.13      0.76 o 
   0  20   3       62.03       61.19      1.38 o 
   1  20   3       75.90       83.62      2.45 o 
   2  20   3       11.53       13.11      0.98 o 
   3  20   3       64.87       68.53      2.08 o 
  -4  21   3        1.16        1.02      1.13 o 
  -3  21   3        1.28        0.62      1.38 o 
  -2  21   3        2.50        2.84      0.69 o 
  -1  21   3      116.88      131.36      4.10 o 
   0  21   3       16.22       15.79      0.77 o 
   1  21   3        0.62        0.69      0.69 o 
   2  21   3       36.23       42.33      1.46 o 
   3  21   3        2.35        2.44      0.51 o 
  -3  22   3       15.86       16.32      0.91 o 
  -2  22   3        0.14        0.15      1.42 o 
  -1  22   3        9.65        9.36      1.02 o 
   0  22   3        6.08        7.08      1.27 o 
   1  22   3       17.36       22.94      1.09 o 
   2  22   3        1.09       -0.25      1.13 o 
  -3  23   3       17.69       21.78      1.09 o 
  -2  23   3        0.59        1.78      0.55 o 
  -1  23   3       75.75       80.54      2.41 o 
   0  23   3       24.49       25.68      2.02 o 
   1  23   3        1.23       -0.40      1.20 o 
   2  23   3       38.81       40.89      1.31 o 
  -2  24   3        7.62        7.61      0.80 o 
  -1  24   3        0.80        0.76      1.02 o 
   0  24   3       11.77       12.95      0.75 o 
   1  24   3        0.14        0.98      0.98 o 
  -1  25   3        9.89       10.12      0.80 o 
   0  25   3       40.74       42.53      0.95 o 
  -7   0   4        1.69        0.69      1.64 o 
  -6   0   4        2.52        1.31      2.07 o 
  -5   0   4       20.49       36.31      1.71 o 
  -4   0   4        0.73        2.40      0.76 o 
  -3   0   4      688.67      807.47     10.18 o 
  -2   0   4        7.81       11.10      0.62 o 
  -1   0   4     1568.54     1536.17     12.46 o 
   0   0   4     6145.16     6492.25     35.78 o 
   1   0   4       50.97       59.26      1.83 o 
   2   0   4      104.42      103.83      2.97 o 
   3   0   4      241.25      240.61      6.60 o 
   4   0   4      202.10      225.83      5.96 o 
   5   0   4       50.84       58.13      1.82 o 
  -7   1   4        0.02       -0.17      1.12 o 
  -6   1   4        6.39        6.23      0.85 o 
  -5   1   4        4.03        5.02      2.95 o 
  -4   1   4        0.57        0.62      1.33 o 
  -3   1   4       64.99       79.76      5.04 o 
  -2   1   4        1.03        3.31      0.35 o 
  -1   1   4       42.33       48.78      1.42 o 
   0   1   4       51.06       51.57      0.78 o 
   1   1   4        9.95        9.91      0.96 o 
   2   1   4        1.07        2.93      1.15 o 
   3   1   4        7.50        5.42      0.54 o 
   4   1   4        2.03        2.28      0.86 o 
   5   1   4        0.76        1.94      0.60 o 
  -7   2   4        2.42        0.87      0.98 o 
  -6   2   4        0.14        0.55      1.37 o 
  -5   2   4       48.39       59.66      2.19 o 
  -4   2   4        4.99       14.72      8.06 o 
  -3   2   4      348.68      346.24      5.15 o 
  -2   2   4       43.17       27.53      0.86 o 
  -1   2   4      178.66      149.28      2.52 o 
   0   2   4     2689.23     2623.80     13.97 o 
   1   2   4     1042.29      990.26     10.69 o 
   2   2   4       56.46       53.26      1.06 o 
   3   2   4       50.63       55.09      1.26 o 
   4   2   4       53.15       54.56      4.41 o 
   5   2   4       26.89       34.28      1.00 o 
  -7   3   4        7.64        8.34      0.87 o 
  -6   3   4       28.19       29.56      1.17 o 
  -5   3   4        0.02        3.49      0.89 o 
  -4   3   4      239.47      292.50      9.85 o 
  -3   3   4       37.75       38.16      0.83 o 
  -2   3   4      770.54      793.28      6.47 o 
  -1   3   4     1790.93     1720.27     11.68 o 
   0   3   4      121.64      122.91      1.69 o 
   1   3   4     1091.04     1060.05      9.55 o 
   2   3   4        4.79        5.74      0.49 o 
   3   3   4      319.68      346.58      5.86 o 
   4   3   4       76.29       83.82      1.74 o 
   5   3   4        6.50        8.13      0.62 o 
  -7   4   4        0.94        0.76      1.53 o 
  -6   4   4        7.58        8.01      1.27 o 
  -5   4   4       21.98       20.58      1.35 o 
  -4   4   4       38.72       47.55      1.57 o 
  -3   4   4       86.66       94.95      2.02 o 
  -2   4   4       16.31       17.41      1.31 o 
  -1   4   4      102.78       88.64      3.52 o 
   0   4   4     1303.61     1230.33     16.15 o 
   1   4   4       17.94       21.85      1.35 o 
   2   4   4      445.15      459.00      5.96 o 
   3   4   4       25.16       26.44      1.24 o 
   4   4   4        4.85        3.31      0.98 o 
   5   4   4       15.72       19.88      1.13 o 
  -7   5   4       11.37       11.94      0.91 o 
  -6   5   4       21.79       34.02      1.60 o 
  -5   5   4       38.02       37.81      1.75 o 
  -4   5   4      368.27      407.37      8.50 o 
  -3   5   4       16.91       24.77      0.98 o 
  -2   5   4      295.47      303.78      5.64 o 
  -1   5   4      691.91      614.83      7.90 o 
   0   5   4      628.11      627.33      5.75 o 
   1   5   4     1908.36     1923.16     16.82 o 
   2   5   4       24.33       30.28      1.17 o 
   3   5   4      108.21      125.30      3.84 o 
   4   5   4      148.06      188.39      5.61 o 
   5   5   4        1.82        2.07      0.69 o 
  -7   6   4        0.03       -1.35      1.35 o 
  -6   6   4       13.59       14.46      1.20 o 
  -5   6   4      191.97      229.09      6.06 o 
  -4   6   4       77.75       73.63      2.27 o 
  -3   6   4       53.60       52.02      1.61 o 
  -2   6   4       75.90       80.30      2.49 o 
  -1   6   4      299.52      308.40      5.98 o 
   0   6   4      392.17      109.36    176.93 o 
   1   6   4      143.56      164.84      4.96 o 
   2   6   4     1004.40      880.87     13.06 o 
   3   6   4      367.19      291.96      8.12 o 
   4   6   4       47.49       15.98      1.50 o 
   5   6   4       39.69        3.90      1.06 o 
  -7   7   4        0.97       -0.29      1.31 o 
  -6   7   4        3.68        3.31      1.06 o 
  -5   7   4       23.16       20.07      1.42 o 
  -4   7   4        1.81        6.66      1.06 o 
  -3   7   4       66.23       69.88      2.23 o 
  -2   7   4       23.61       27.11      1.02 o 
  -1   7   4       27.75       30.33      0.95 o 
   0   7   4      931.17      255.80    449.76 o 
   1   7   4        1.96        0.65      0.65 o 
   2   7   4       69.02       54.68      1.61 o 
   3   7   4       48.38       38.12      1.57 o 
   4   7   4       25.19       12.75      1.35 o 
   5   7   4        0.14        0.91      0.65 o 
  -6   8   4        6.94        9.25      1.02 o 
  -5   8   4      100.01       95.68      2.82 o 
  -4   8   4       83.38       66.04      2.16 o 
  -3   8   4      179.46      148.63      4.26 o 
  -2   8   4       16.35        9.58      0.73 o 
  -1   8   4       27.40       31.78      0.98 o 
   0   8   4      484.66      157.65    185.24 o 
   1   8   4      404.03      354.01      7.15 o 
   2   8   4      774.33      759.38     11.94 o 
   3   8   4      183.35      138.16      4.33 o 
   4   8   4       21.17       11.66      1.13 o 
   5   8   4       19.91        5.83      0.84 o 
  -6   9   4        0.42       -0.33      1.60 o 
  -5   9   4       11.31        8.77      1.20 o 
  -4   9   4      162.53      169.59      5.25 o 
  -3   9   4       55.83       50.92      1.53 o 
  -2   9   4       87.49       96.68      2.89 o 
  -1   9   4       11.06       21.92      0.84 o 
   0   9   4      165.37       52.20     68.66 o 
   1   9   4      350.36      324.22      7.02 o 
   2   9   4        7.61        5.02      0.87 o 
   3   9   4        6.71        6.73      0.98 o 
   4   9   4       24.83       22.15      1.28 o 
   5   9   4        0.21       -0.55      1.02 o 
  -6  10   4        1.10        2.11      0.76 o 
  -5  10   4        0.37        0.80      1.56 o 
  -4  10   4        9.10       10.30      1.35 o 
  -3  10   4      198.21      176.02      4.93 o 
  -2  10   4       24.55       23.90      0.98 o 
  -1  10   4      101.76       85.59      2.75 o 
   0  10   4      204.45      131.61     31.34 o 
   1  10   4       87.89       93.76      2.89 o 
   2  10   4      182.39      182.16      5.25 o 
   3  10   4       19.04       13.99      1.20 o 
   4  10   4        4.33        3.35      0.69 o 
   5  10   4        4.79        2.26      0.62 o 
  -6  11   4       13.72       17.51      1.13 o 
  -5  11   4        0.39        2.11      0.76 o 
  -4  11   4      409.17      408.48      9.55 o 
  -3  11   4       83.02       66.19      1.72 o 
  -2  11   4        7.55        6.44      0.76 o 
  -1  11   4       25.50       21.32      0.98 o 
   0  11   4        5.40        5.79      1.15 o 
   1  11   4     1153.54     1118.60     14.42 o 
   2  11   4       30.37       31.96      1.31 o 
   3  11   4       33.92       36.70      1.60 o 
   4  11   4       49.55       49.62      1.68 o 
  -6  12   4        0.48        1.02      0.65 o 
  -5  12   4        0.18       -0.55      1.31 o 
  -4  12   4       10.96       11.47      1.20 o 
  -3  12   4        7.64        8.26      0.91 o 
  -2  12   4        6.09        9.14      0.95 o 
  -1  12   4        0.18       -0.29      0.91 o 
   0  12   4       77.52       62.09      6.76 o 
   1  12   4       11.21       15.40      1.20 o 
   2  12   4        0.32        0.00      0.76 o 
   3  12   4       18.12       15.91      1.17 o 
   4  12   4        1.07       -1.42      1.42 o 
  -6  13   4        9.62        9.47      0.91 o 
  -5  13   4       12.07       11.07      1.06 o 
  -4  13   4       75.93       86.06      2.59 o 
  -3  13   4      102.80      108.72      3.40 o 
  -2  13   4       43.26       45.55      1.53 o 
  -1  13   4       10.93        7.46      0.80 o 
   0  13   4       80.83       68.97      6.40 o 
   1  13   4      708.43      660.07     11.59 o 
   2  13   4      115.65      116.29      3.37 o 
   3  13   4       50.80       55.05      1.93 o 
   4  13   4        9.48       10.99      1.02 o 
  -6  14   4        6.53        4.66      0.69 o 
  -5  14   4        1.82        3.02      0.65 o 
  -4  14   4        0.05        0.58      0.80 o 
  -3  14   4      587.11      516.91     10.61 o 
  -2  14   4       34.05       32.48      1.46 o 
  -1  14   4        9.59        9.90      0.87 o 
   0  14   4      945.70      854.59     33.74 o 
   1  14   4      103.49      106.79      3.04 o 
   2  14   4       59.57       62.08      2.01 o 
   3  14   4       67.00       68.83      2.04 o 
   4  14   4       15.09       13.80      0.91 o 
  -5  15   4        6.17        8.23      0.95 o 
  -4  15   4        2.87        2.69      0.76 o 
  -3  15   4        3.48        6.55      0.98 o 
  -2  15   4        2.31        3.24      0.76 o 
  -1  15   4       32.36       29.30      1.28 o 
   0  15   4       10.82       10.72      0.73 o 
   1  15   4       57.43       56.60      1.75 o 
   2  15   4       37.99       38.75      1.60 o 
   3  15   4        2.50        1.56      0.69 o 
   4  15   4        3.38        2.33      0.58 o 
  -5  16   4       21.36       22.88      1.13 o 
  -4  16   4       35.97       32.26      1.49 o 
  -3  16   4      104.26       94.49      2.82 o 
  -2  16   4       29.68       24.71      1.38 o 
  -1  16   4      102.02       95.44      2.71 o 
   0  16   4      174.36      165.62      3.67 o 
   1  16   4        9.44       10.12      0.98 o 
   2  16   4      130.92      155.11      4.69 o 
   3  16   4       14.97       15.59      0.98 o 
   4  16   4        6.08        6.22      0.69 o 
  -5  17   4        2.16        1.35      0.62 o 
  -4  17   4        2.96        1.75      0.87 o 
  -3  17   4        0.23       -1.75      1.75 o 
  -2  17   4      269.18      284.75      7.86 o 
  -1  17   4      163.23      137.42      4.00 o 
   0  17   4       38.15       35.51      2.39 o 
   1  17   4       48.33       48.84      1.79 o 
   2  17   4        5.89        7.02      0.91 o 
   3  17   4        0.17        0.87      1.16 o 
  -5  18   4        8.70        7.14      0.73 o 
  -4  18   4        0.25        0.15      1.42 o 
  -3  18   4        0.74       -1.49      1.49 o 
  -2  18   4        2.13        0.18      1.38 o 
  -1  18   4        0.04       -0.58      1.60 o 
   0  18   4        5.95        6.05      0.62 o 
   1  18   4        3.51        4.62      0.76 o 
   2  18   4      117.77      127.43      3.84 o 
   3  18   4        2.99        2.95      0.66 o 
  -4  19   4       15.56       13.77      0.98 o 
  -3  19   4       57.82       54.82      1.93 o 
  -2  19   4       52.01       55.60      1.90 o 
  -1  19   4       18.50       14.02      1.17 o 
   0  19   4       19.26       20.80      0.95 o 
   1  19   4      161.45      172.41      5.17 o 
   2  19   4        4.32        4.55      0.80 o 
   3  19   4       28.82       29.45      1.20 o 
  -4  20   4        6.30        3.24      0.73 o 
  -3  20   4        5.92        3.49      0.80 o 
  -2  20   4        2.11        1.96      0.73 o 
  -1  20   4        0.01        0.73      0.73 o 
   0  20   4       13.62       11.05      0.77 o 
   1  20   4        1.62        1.35      1.53 o 
   2  20   4        1.95        2.77      0.69 o 
  -4  21   4       16.18       16.76      0.87 o 
  -3  21   4        5.08        5.28      0.69 o 
  -2  21   4       10.43       11.98      0.98 o 
  -1  21   4       32.83       36.89      1.53 o 
   0  21   4       13.91       15.04      1.09 o 
   1  21   4       88.91       98.99      3.04 o 
   2  21   4        4.98        5.39      0.69 o 
  -3  22   4       37.35       32.82      1.28 o 
  -2  22   4       23.11       23.57      1.13 o 
  -1  22   4       11.68       12.74      0.91 o 
   0  22   4       78.53       78.71      1.67 o 
   1  22   4        2.88        2.84      0.66 o 
   2  22   4       55.72       61.15      1.90 o 
  -3  23   4        1.88        2.33      0.55 o 
  -2  23   4       11.12       11.32      0.84 o 
  -1  23   4        0.76        1.02      0.51 o 
   0  23   4        0.81       -0.05      0.80 o 
   1  23   4        0.09       -0.73      0.95 o 
  -2  24   4       16.89       17.59      0.95 o 
  -1  24   4        1.74        0.73      0.95 o 
   0  24   4       46.34       50.08      1.39 o 
  -7   1   5        4.18        4.07      0.84 o 
  -6   1   5       19.11       20.10      1.00 o 
  -5   1   5        0.57        1.56      1.44 o 
  -4   1   5       95.32       96.30      2.16 o 
  -3   1   5      428.81      467.29      5.86 o 
  -2   1   5      586.09      561.74      5.95 o 
  -1   1   5      235.96      198.53      3.37 o 
   0   1   5       64.85       65.48      0.99 o 
   1   1   5      361.47      386.27      5.26 o 
   2   1   5      147.29      135.69      2.75 o 
   3   1   5      120.84      151.34      3.24 o 
   4   1   5        2.01        2.26      0.80 o 
   5   1   5        6.47        7.94      0.51 o 
  -7   2   5        0.15       -1.04      1.60 o 
  -6   2   5        2.49        4.09      0.89 o 
  -5   2   5        6.69        4.57      1.27 o 
  -4   2   5       64.02       65.26      1.45 o 
  -3   2   5      319.64      313.34      4.82 o 
  -2   2   5       36.74       34.43      0.89 o 
  -1   2   5      851.32      799.89      7.02 o 
   0   2   5      242.60      220.71      2.58 o 
   1   2   5      181.40      182.79      3.69 o 
   2   2   5      595.22      643.16      7.75 o 
   3   2   5      318.62      366.37      6.40 o 
   4   2   5        4.48        4.76      0.62 o 
   5   2   5        1.69        1.59      0.89 o 
  -7   3   5        3.88        4.75      0.63 o 
  -6   3   5        3.76        4.18      2.27 o 
  -5   3   5       18.14       16.64      1.04 o 
  -4   3   5       50.36       51.86      1.21 o 
  -3   3   5       11.26        6.59      0.59 o 
  -2   3   5      791.90      707.27      6.80 o 
  -1   3   5      429.19      389.63      4.85 o 
   0   3   5       12.24        9.27      0.35 o 
   1   3   5      135.32      146.54      3.85 o 
   2   3   5       58.89       71.55      1.52 o 
   3   3   5       75.44       94.12      2.01 o 
   4   3   5        0.91       -0.73      2.20 o 
   5   3   5        0.58        0.63      0.65 o 
  -7   4   5        0.38        0.47      1.27 o 
  -6   4   5       15.42       16.39      1.20 o 
  -5   4   5      134.93      131.91      3.96 o 
  -4   4   5       22.12       21.78      1.20 o 
  -3   4   5      355.02      328.67      5.02 o 
  -2   4   5       14.41       12.91      1.09 o 
  -1   4   5     1108.26     1116.22      9.63 o 
   0   4   5      701.78      615.91      4.62 o 
   1   4   5      162.45      154.48      4.83 o 
   2   4   5      992.42     1068.69     10.33 o 
   3   4   5      177.50      191.83      4.00 o 
   4   4   5       53.46       66.48      2.08 o 
   5   4   5       10.24       13.00      0.87 o 
  -7   5   5        0.81        1.02      0.65 o 
  -6   5   5        3.89        5.90      1.02 o 
  -5   5   5       60.59       68.29      2.34 o 
  -4   5   5      149.81      151.70      4.77 o 
  -3   5   5       27.73       32.14      1.31 o 
  -2   5   5      153.09      153.92      4.63 o 
  -1   5   5       42.21       42.98      1.28 o 
   0   5   5       55.85       65.55     24.64 o 
   1   5   5      397.78      399.49      7.89 o 
   2   5   5        9.92       14.89      1.06 o 
   3   5   5       25.25       31.26      1.57 o 
   4   5   5        3.23        2.51      0.84 o 
   5   5   5        1.18        0.55      1.02 o 
  -6   6   5        0.52       -0.47      1.78 o 
  -5   6   5      140.11      151.88      4.51 o 
  -4   6   5        2.93       -1.20      2.62 o 
  -3   6   5       25.54       27.04      1.35 o 
  -2   6   5        0.00        1.89      0.58 o 
  -1   6   5      218.95      194.52      5.31 o 
   0   6   5      536.35      140.81    229.13 o 
   1   6   5      496.24      482.24      9.43 o 
   2   6   5      144.50      104.79      3.26 o 
   3   6   5        5.62        3.53      0.87 o 
   4   6   5       59.04       18.25      1.31 o 
  -6   7   5        4.64        4.55      0.98 o 
  -5   7   5       88.65       93.06      2.60 o 
  -4   7   5      190.99      188.88      5.51 o 
  -3   7   5       87.15       78.61      2.60 o 
  -2   7   5      259.67      213.89      5.69 o 
  -1   7   5       66.87       46.14      1.46 o 
   0   7   5      145.67       60.35     69.14 o 
   1   7   5      407.15      371.96      8.04 o 
   2   7   5      123.20      118.95      3.59 o 
   3   7   5      147.90      113.52      3.23 o 
   4   7   5        0.06       -0.65      1.46 o 
  -6   8   5       12.21        9.68      1.09 o 
  -5   8   5        8.59        6.70      1.20 o 
  -4   8   5        3.36        3.64      0.95 o 
  -3   8   5        2.68        2.51      0.66 o 
  -2   8   5        6.52        6.44      0.73 o 
  -1   8   5        1.03        2.51      0.55 o 
   0   8   5       79.20       47.07     32.77 o 
   1   8   5       60.81       49.03      1.68 o 
   2   8   5      366.79      360.14      8.75 o 
   3   8   5       16.02       12.64      1.20 o 
   4   8   5        0.49       -0.95      1.24 o 
  -6   9   5        1.71        0.87      1.31 o 
  -5   9   5        0.26        1.35      0.76 o 
  -4   9   5      161.77      163.54      5.32 o 
  -3   9   5        0.13        0.18      1.38 o 
  -2   9   5      229.75      201.36      5.79 o 
  -1   9   5       41.53       33.59      1.17 o 
   0   9   5      240.55      108.32     73.93 o 
   1   9   5      311.82      270.29      7.22 o 
   2   9   5      119.80      119.40      3.33 o 
   3   9   5      122.16      112.89      3.33 o 
   4   9   5        0.42       -0.29      1.31 o 
  -6  10   5        0.34       -0.84      1.24 o 
  -5  10   5       41.49       39.86      1.71 o 
  -4  10   5       28.46       22.77      1.38 o 
  -3  10   5       97.82      100.07      2.89 o 
  -2  10   5       90.21       85.42      2.63 o 
  -1  10   5       56.41       56.25      1.57 o 
   0  10   5       11.05        9.14      1.38 o 
   1  10   5      229.56      221.18      6.56 o 
   2  10   5      239.39      225.53      6.00 o 
   3  10   5        6.82        8.77      0.95 o 
   4  10   5        5.32        6.08      0.69 o 
  -6  11   5        0.50        0.11      1.13 o 
  -5  11   5       27.40       23.94      1.46 o 
  -4  11   5       77.28       76.39      2.41 o 
  -3  11   5       44.02       38.80      1.50 o 
  -2  11   5        3.27        3.60      0.69 o 
  -1  11   5      212.90      195.84      5.19 o 
   0  11   5      137.63      118.58      9.70 o 
   1  11   5      100.13       86.98      2.63 o 
   2  11   5        8.56        8.55      0.98 o 
   3  11   5        2.75        3.86      0.73 o 
   4  11   5        0.05        0.62      0.51 o 
  -6  12   5        1.09        0.91      1.27 o 
  -5  12   5       53.20       49.59      1.75 o 
  -4  12   5       88.67       80.12      2.38 o 
  -3  12   5      337.27      310.78      8.22 o 
  -2  12   5       57.83       62.48      1.79 o 
  -1  12   5      361.61      322.69      7.83 o 
   0  12   5      247.66      230.44      6.45 o 
   1  12   5      203.78      242.31      7.17 o 
   2  12   5      350.88      337.02      8.71 o 
   3  12   5       10.40       11.76      1.06 o 
   4  12   5       12.81       11.25      0.80 o 
  -6  13   5        3.48        4.37      0.62 o 
  -5  13   5        4.19        2.47      0.84 o 
  -4  13   5       19.22       13.15      1.17 o 
  -3  13   5        3.38        3.75      0.98 o 
  -2  13   5      105.51       90.88      2.82 o 
  -1  13   5       24.84       18.76      1.09 o 
   0  13   5       89.10       78.33      4.99 o 
   1  13   5       87.27       93.61      2.78 o 
   2  13   5        1.19        1.38      0.80 o 
   3  13   5       32.81       35.50      1.49 o 
   4  13   5        1.13        2.55      0.51 o 
  -5  14   5       13.00       15.62      1.06 o 
  -4  14   5        0.05       -0.36      1.53 o 
  -3  14   5      118.50      109.13      3.22 o 
  -2  14   5        9.66       10.30      0.98 o 
  -1  14   5        6.15        6.33      0.95 o 
   0  14   5       99.12       97.10      2.25 o 
   1  14   5       52.89       55.27      2.01 o 
   2  14   5       74.05       73.05      2.30 o 
   3  14   5        0.04        0.76      1.09 o 
  -5  15   5        2.68        3.49      0.69 o 
  -4  15   5      144.99      141.72      4.25 o 
  -3  15   5      107.39      106.51      3.18 o 
  -2  15   5      208.77      197.88      5.63 o 
  -1  15   5      183.45      183.12      5.36 o 
   0  15   5      177.90      191.82      3.97 o 
   1  15   5      195.63      194.29      5.59 o 
   2  15   5        3.28        4.04      0.73 o 
   3  15   5       15.16       16.64      0.98 o 
  -5  16   5        1.22        2.11      0.62 o 
  -4  16   5       34.68       30.58      1.53 o 
  -3  16   5       27.17       27.55      1.35 o 
  -2  16   5       29.96       30.65      1.60 o 
  -1  16   5      158.77      164.94      5.21 o 
   0  16   5       47.24       50.71      1.70 o 
   1  16   5       83.90       85.66      2.52 o 
   2  16   5        1.51        2.73      0.87 o 
   3  16   5        3.87        4.59      0.62 o 
  -5  17   5        0.23       -0.33      1.06 o 
  -4  17   5      113.35      103.11      3.00 o 
  -3  17   5        0.14        1.67      0.73 o 
  -2  17   5        0.76        1.75      0.76 o 
  -1  17   5       29.68       22.92      1.38 o 
   0  17   5      102.10      106.44      2.43 o 
   1  17   5       94.15       96.46      2.96 o 
   2  17   5       33.80       37.88      1.42 o 
   3  17   5       14.40       16.10      0.95 o 
  -4  18   5        3.14        3.49      0.69 o 
  -3  18   5       18.32       20.40      1.20 o 
  -2  18   5        7.46        4.29      0.76 o 
  -1  18   5       99.49      108.74      3.47 o 
   0  18   5        9.80       11.66      0.80 o 
   1  18   5       24.08       31.29      1.38 o 
   2  18   5       45.96       56.07      1.68 o 
  -4  19   5        2.89        3.64      0.73 o 
  -3  19   5       11.64       11.76      0.95 o 
  -2  19   5        2.06        0.36      0.69 o 
  -1  19   5        0.72       -1.64      1.64 o 
   0  19   5        6.05        5.46      0.62 o 
   1  19   5       18.44       20.40      1.24 o 
   2  19   5        9.70        9.94      0.98 o 
  -4  20   5        4.66        4.15      0.69 o 
  -3  20   5      105.29      100.10      3.04 o 
  -2  20   5        0.17        0.33      1.27 o 
  -1  20   5       45.51       49.57      1.64 o 
   0  20   5       91.17       92.50      1.91 o 
   1  20   5       45.64       47.72      1.53 o 
   2  20   5       35.73       40.59      1.31 o 
  -3  21   5       12.86       11.22      0.95 o 
  -2  21   5       18.92       18.43      1.09 o 
  -1  21   5        7.95       10.19      0.87 o 
   0  21   5       14.04       13.11      0.70 o 
   1  21   5        1.55        1.16      0.58 o 
  -3  22   5       14.08       11.87      0.84 o 
  -2  22   5        1.05       -0.36      1.16 o 
  -1  22   5        0.58        1.13      0.51 o 
   0  22   5       24.81       26.48      0.82 o 
   1  22   5       11.34       10.78      0.76 o 
  -2  23   5       42.70       43.87      1.39 o 
  -1  23   5       10.76       11.29      0.80 o 
   0  23   5       33.79       33.68      0.85 o 
  -6   0   6        3.63        3.42      0.98 o 
  -5   0   6       47.94       35.89      1.79 o 
  -4   0   6      174.82      180.64      5.43 o 
  -3   0   6      124.36      119.95      3.74 o 
  -2   0   6     1511.14     1400.96     15.63 o 
  -1   0   6      385.86      346.48      7.29 o 
   0   0   6       33.29       37.61      0.95 o 
   1   0   6      826.49      880.46     13.03 o 
   2   0   6      283.87      312.64      8.23 o 
   3   0   6       28.55       29.30      1.53 o 
   4   0   6       32.35       37.98      1.39 o 
  -6   1   6        2.26        2.93      0.69 o 
  -5   1   6        8.92       11.01      1.29 o 
  -4   1   6        5.54        8.74      0.80 o 
  -3   1   6      233.01      224.71      5.58 o 
  -2   1   6       63.14       52.44      1.73 o 
  -1   1   6      218.54      196.56      3.83 o 
   0   1   6       80.27       82.83      1.46 o 
   1   1   6       29.20       40.65      2.13 o 
   2   1   6       31.31       35.86      1.11 o 
   3   1   6        8.96       12.19      0.73 o 
   4   1   6        5.13        6.30      0.75 o 
  -6   2   6       11.87       10.91      0.80 o 
  -5   2   6       12.95       12.07      0.82 o 
  -4   2   6      135.68      132.39      2.79 o 
  -3   2   6      164.00      145.68      3.06 o 
  -2   2   6      762.97      736.59     15.74 o 
  -1   2   6      364.27      348.84      7.56 o 
   0   2   6      138.18      139.94      2.07 o 
   1   2   6      154.17      151.33      3.31 o 
   2   2   6      110.88      121.59      2.61 o 
   3   2   6       73.17       82.51      1.80 o 
   4   2   6       16.53       20.38      0.77 o 
  -6   3   6        5.67        9.02      0.80 o 
  -5   3   6        8.10       11.08      0.89 o 
  -4   3   6      170.26      160.19      9.18 o 
  -3   3   6      840.16      782.40      8.61 o 
  -2   3   6      288.15      247.78      4.48 o 
  -1   3   6       46.81       37.86      0.93 o 
   0   3   6      280.92      286.58      5.49 o 
   1   3   6       69.19       69.83      1.55 o 
   2   3   6      174.13      202.18      4.10 o 
   3   3   6        6.90        8.58      0.67 o 
   4   3   6        0.26        0.44      0.70 o 
  -6   4   6        5.83        6.84      0.95 o 
  -5   4   6        3.62        5.06      1.16 o 
  -4   4   6       38.86       41.56      1.71 o 
  -3   4   6       34.15       30.47      1.62 o 
  -2   4   6       12.45       12.47      0.67 o 
  -1   4   6        0.11        1.87      2.13 o 
   0   4   6        0.00        0.50      0.57 o 
   1   4   6       31.02       55.67     22.56 o 
   2   4   6       68.58       80.30      1.72 o 
   3   4   6       11.41       13.48      0.78 o 
   4   4   6        0.17       -1.16      1.16 o 
  -6   5   6        0.79        1.35      0.76 o 
  -5   5   6       76.78       74.78      2.30 o 
  -4   5   6      305.43      261.21      7.32 o 
  -3   5   6      551.83      498.66      9.63 o 
  -2   5   6        5.16        3.38      0.76 o 
  -1   5   6        1.97        3.93      0.62 o 
   0   5   6      377.13      359.64      5.54 o 
   1   5   6       28.45       33.31      1.42 o 
   2   5   6      220.53      255.04      7.29 o 
   3   5   6       31.79       42.75      1.64 o 
   4   5   6        5.11        4.95      0.73 o 
  -6   6   6       17.04       15.19      1.02 o 
  -5   6   6       13.52       13.51      1.35 o 
  -4   6   6      106.76      116.39      3.70 o 
  -3   6   6      279.97      279.66      7.79 o 
  -2   6   6      481.32      504.44      9.97 o 
  -1   6   6       38.28       38.36      1.42 o 
   0   6   6       11.59        9.63      5.01 o 
   1   6   6     1180.60     1115.99     16.14 o 
   2   6   6       17.40       14.35      1.31 o 
   3   6   6        1.46       -0.22      1.60 o 
   4   6   6        8.98        1.86      0.66 o 
  -6   7   6        8.36        7.35      0.87 o 
  -5   7   6       11.30       15.62      1.16 o 
  -4   7   6        5.25        4.59      1.20 o 
  -3   7   6       61.35       52.71      1.64 o 
  -2   7   6        0.23        1.20      1.71 o 
  -1   7   6       22.57       20.22      0.98 o 
   0   7   6       45.49       27.80     16.87 o 
   1   7   6       43.51       33.99      1.53 o 
   2   7   6       36.82       29.56      1.60 o 
   3   7   6        0.56        1.42      1.60 o 
   4   7   6        3.04       -0.22      1.16 o 
  -6   8   6       25.11       26.35      1.35 o 
  -5   8   6        2.23        1.89      0.95 o 
  -4   8   6      119.88      120.64      3.81 o 
  -3   8   6      286.68      281.57      7.61 o 
  -2   8   6      461.70      432.69      9.14 o 
  -1   8   6        1.65        4.26      0.69 o 
   0   8   6       18.30       15.07      6.70 o 
   1   8   6      424.82      376.55      8.89 o 
   2   8   6        2.57        0.58      0.80 o 
   3   8   6       69.66       49.63      1.72 o 
   4   8   6        2.80        1.27      0.55 o 
  -6   9   6       17.72       15.12      1.02 o 
  -5   9   6       15.59       16.06      1.27 o 
  -4   9   6      127.53      118.96      3.63 o 
  -3   9   6       99.59       84.86      2.52 o 
  -2   9   6      113.10       98.58      2.93 o 
  -1   9   6        1.85        1.96      0.73 o 
   0   9   6      136.07       78.38     44.07 o 
   1   9   6       29.02       32.65      1.57 o 
   2   9   6       87.56       83.37      2.38 o 
   3   9   6       36.61       33.18      1.31 o 
   4   9   6        0.18       -0.87      0.98 o 
  -6  10   6        8.92       10.41      0.95 o 
  -5  10   6        6.63        5.79      0.87 o 
  -4  10   6       89.83       81.81      2.60 o 
  -3  10   6       36.97       38.61      1.57 o 
  -2  10   6      111.86       99.77      3.00 o 
  -1  10   6       61.02       57.46      1.86 o 
   0  10   6       33.21       31.01      1.62 o 
   1  10   6      121.43      111.68      3.41 o 
   2  10   6        9.36       11.83      0.98 o 
   3  10   6       35.12       33.28      1.42 o 
  -6  11   6        0.10       -0.55      1.16 o 
  -5  11   6       45.21       36.95      1.68 o 
  -4  11   6       32.83       23.95      1.38 o 
  -3  11   6      268.77      253.65      7.45 o 
  -2  11   6       15.63       14.60      1.17 o 
  -1  11   6       45.25       41.72      1.53 o 
   0  11   6      326.05      297.43     12.16 o 
   1  11   6        6.96        5.39      0.98 o 
   2  11   6       81.23       84.99      2.67 o 
   3  11   6       11.24       11.10      0.87 o 
  -6  12   6        3.67        2.98      0.66 o 
  -5  12   6       11.87       10.96      1.09 o 
  -4  12   6        0.25        0.00      1.53 o 
  -3  12   6       14.70       11.94      1.20 o 
  -2  12   6       54.98       57.36      1.97 o 
  -1  12   6       56.02       51.49      1.75 o 
   0  12   6       10.40       13.54      0.85 o 
   1  12   6       92.11       96.04      2.78 o 
   2  12   6        0.79       -0.73      1.27 o 
   3  12   6        2.17        1.35      0.55 o 
  -5  13   6       57.99       54.54      1.75 o 
  -4  13   6        7.71        5.35      1.09 o 
  -3  13   6      109.93       95.07      3.00 o 
  -2  13   6      205.02      195.23      5.63 o 
  -1  13   6      122.66      117.32      3.37 o 
   0  13   6      156.00      147.18      3.11 o 
   1  13   6       32.92       44.65      1.75 o 
   2  13   6       53.95       58.86      1.90 o 
   3  13   6        1.49        2.07      0.62 o 
  -5  14   6        0.02       -0.51      1.31 o 
  -4  14   6       98.99       89.33      2.45 o 
  -3  14   6      126.87      119.95      3.70 o 
  -2  14   6      115.84      121.53      3.81 o 
  -1  14   6       78.63       80.34      2.41 o 
   0  14   6       35.65       29.53      1.13 o 
   1  14   6       97.34      100.24      3.22 o 
   2  14   6        1.89        3.53      0.65 o 
   3  14   6        3.83        5.06      0.66 o 
  -5  15   6        5.96        6.26      0.69 o 
  -4  15   6       22.99       21.17      1.31 o 
  -3  15   6        7.64        6.19      0.95 o 
  -2  15   6        6.80        5.10      0.98 o 
  -1  15   6       17.61       18.72      1.38 o 
   0  15   6        2.56        2.57      0.54 o 
   1  15   6       17.14       18.72      1.27 o 
   2  15   6       10.51       14.27      1.02 o 
   3  15   6        0.19       -0.11      0.91 o 
  -5  16   6        0.25        0.80      0.51 o 
  -4  16   6       81.24       71.98      2.23 o 
  -3  16   6        9.65       10.27      0.87 o 
  -2  16   6       88.74       83.75      2.67 o 
  -1  16   6       63.56       64.91      2.12 o 
   0  16   6       36.79       35.04      1.06 o 
   1  16   6      149.38      164.31      4.92 o 
   2  16   6        7.82        9.97      0.80 o 
  -4  17   6        1.78        0.51      1.46 o 
  -3  17   6       56.08       53.69      1.79 o 
  -2  17   6       59.33       55.77      1.97 o 
  -1  17   6        0.09        1.27      0.73 o 
   0  17   6        7.35        8.37      0.62 o 
   1  17   6       11.51       15.00      1.06 o 
   2  17   6        3.59        4.55      0.69 o 
  -4  18   6       24.60       24.23      1.13 o 
  -3  18   6       20.66       21.93      1.17 o 
  -2  18   6        1.22        0.18      1.49 o 
  -1  18   6       14.38       17.66      1.17 o 
   0  18   6       33.01       34.89      1.01 o 
   1  18   6       24.67       30.35      1.24 o 
   2  18   6        5.03        5.10      0.66 o 
  -4  19   6        4.28        3.31      0.58 o 
  -3  19   6       40.47       38.92      1.42 o 
  -2  19   6       14.11       12.96      1.02 o 
  -1  19   6       52.48       48.43      1.68 o 
   0  19   6       52.53       57.79      1.26 o 
   1  19   6        0.64       -0.58      1.06 o 
  -3  20   6        6.14        5.42      0.76 o 
  -2  20   6       25.75       22.12      1.17 o 
  -1  20   6       11.04       10.05      0.91 o 
   0  20   6        3.88        4.99      0.47 o 
   1  20   6        2.03        2.69      0.58 o 
  -2  21   6       32.51       34.28      1.28 o 
  -1  21   6        4.03        4.00      0.55 o 
   0  21   6       34.58       36.77      2.33 o 
  -6   1   7        1.37        1.93      0.59 o 
  -5   1   7       64.73       58.38      2.92 o 
  -4   1   7      254.29      263.47      5.84 o 
  -3   1   7      289.09      243.82      5.03 o 
  -2   1   7       19.92       19.95      0.80 o 
  -1   1   7      213.24      207.24      4.06 o 
   0   1   7      144.24      148.73      3.17 o 
   1   1   7        9.23        7.96      1.57 o 
   2   1   7       31.08       43.10      1.21 o 
   3   1   7        5.03        4.65      0.75 o 
  -6   2   7        2.09        2.00      1.22 o 
  -5   2   7       21.10       26.34      1.06 o 
  -4   2   7       44.59       43.13      1.32 o 
  -3   2   7      235.72      229.85     11.42 o 
  -2   2   7      300.88      291.38      5.31 o 
  -1   2   7        8.50        7.85      0.69 o 
   0   2   7       70.81       73.32      1.70 o 
   1   2   7        2.62        3.24      0.55 o 
   2   2   7        1.92        2.27      0.96 o 
   3   2   7       30.60       41.06      1.29 o 
  -6   3   7        1.59        1.42      0.57 o 
  -5   3   7       20.82       16.94      0.96 o 
  -4   3   7       18.10       16.26      0.98 o 
  -3   3   7       14.78       14.54      1.09 o 
  -2   3   7        0.59        1.36      0.98 o 
  -1   3   7       35.27       34.58      1.62 o 
   0   3   7       28.78       31.73      0.86 o 
   1   3   7        0.33       -0.10      1.27 o 
   2   3   7       38.99       48.19      2.35 o 
   3   3   7        0.70        1.13      1.55 o 
  -6   4   7        7.32        4.80      0.91 o 
  -5   4   7       14.15       17.55      1.27 o 
  -4   4   7      349.14      318.32      8.37 o 
  -3   4   7      141.99      138.12      2.91 o 
  -2   4   7      282.97      266.57      5.16 o 
  -1   4   7       29.37       27.30      0.90 o 
   0   4   7       78.70       62.43      0.95 o 
   1   4   7        2.90        4.40      0.87 o 
   2   4   7        0.81        1.54      0.66 o 
   3   4   7       59.22       93.19      1.93 o 
  -6   5   7        0.07        1.13      0.62 o 
  -5   5   7       43.12       37.96      1.60 o 
  -4   5   7       47.85       51.39      1.97 o 
  -3   5   7        2.39        2.11      0.76 o 
  -2   5   7        7.81        5.86      0.91 o 
  -1   5   7        1.39        2.00      0.73 o 
   0   5   7       28.55       31.52      0.93 o 
   1   5   7       12.96       12.93      0.98 o 
   2   5   7       16.96       23.53      1.27 o 
   3   5   7        4.47        5.82      0.84 o 
  -6   6   7        0.92       -0.47      1.42 o 
  -5   6   7        0.10        1.38      0.87 o 
  -4   6   7       98.94      112.35      3.33 o 
  -3   6   7       94.80      101.87      3.07 o 
  -2   6   7      112.05      105.41      3.40 o 
  -1   6   7        0.05       -1.27      1.46 o 
   0   6   7       47.78       28.26     13.86 o 
   1   6   7        0.92       -0.22      1.31 o 
   2   6   7       28.38       22.26      1.42 o 
   3   6   7       20.42       11.15      0.91 o 
  -6   7   7       16.13       16.28      1.06 o 
  -5   7   7       92.21       79.90      2.45 o 
  -4   7   7       17.69       17.08      1.38 o 
  -3   7   7       69.49       61.68      2.01 o 
  -2   7   7       19.91       19.85      1.17 o 
  -1   7   7      357.47      307.21      8.12 o 
   0   7   7        0.34       -0.22      1.31 o 
   1   7   7       46.30       35.09      1.60 o 
   2   7   7      287.72      215.32      5.87 o 
   3   7   7        1.73        1.42      0.51 o 
  -6   8   7        1.60        2.62      0.76 o 
  -5   8   7        3.27        5.13      0.84 o 
  -4   8   7       13.07        9.76      1.17 o 
  -3   8   7        0.22        0.18      1.38 o 
  -2   8   7       51.30       46.81      1.79 o 
  -1   8   7        2.74        0.98      1.75 o 
   0   8   7       46.66       40.14      9.06 o 
   1   8   7        0.07        0.98      1.38 o 
   2   8   7       28.99       22.38      1.38 o 
   3   8   7        0.15       -1.09      1.09 o 
  -6   9   7       13.91       12.86      0.87 o 
  -5   9   7       15.94       13.15      1.09 o 
  -4   9   7        9.35        6.12      1.16 o 
  -3   9   7      277.98      257.67      7.68 o 
  -2   9   7       33.36       25.04      1.39 o 
  -1   9   7      158.88      147.44      4.40 o 
   0   9   7        4.59        6.16      1.00 o 
   1   9   7       19.90       20.61      1.17 o 
   2   9   7       82.20       80.26      2.52 o 
   3   9   7        4.81        3.71      0.69 o 
  -5  10   7       18.14       15.99      1.06 o 
  -4  10   7      155.49      138.53      4.29 o 
  -3  10   7       42.46       46.89      1.79 o 
  -2  10   7        2.74        2.80      0.80 o 
  -1  10   7       21.77       22.55      1.38 o 
   0  10   7      376.05      367.21      7.83 o 
   1  10   7       19.48       27.57      1.35 o 
   2  10   7        2.89        4.95      0.80 o 
   3  10   7       28.37       30.26      1.24 o 
  -5  11   7        2.46        2.51      0.84 o 
  -4  11   7        0.00       -0.18      1.78 o 
  -3  11   7      113.03       95.20      2.75 o 
  -2  11   7       19.71       21.31      1.20 o 
  -1  11   7        2.25       -0.80      1.78 o 
   0  11   7       20.12       18.96      1.18 o 
   1  11   7        3.01        3.68      0.91 o 
   2  11   7        5.31        9.24      0.91 o 
   3  11   7        0.48        0.55      0.91 o 
  -5  12   7        9.70       10.19      0.87 o 
  -4  12   7      107.95      107.97      3.22 o 
  -3  12   7       12.33       14.24      1.13 o 
  -2  12   7      194.30      182.93      5.33 o 
  -1  12   7        5.21        4.91      0.98 o 
   0  12   7       77.54       80.25      1.83 o 
   1  12   7      107.41      126.88      3.51 o 
   2  12   7        0.65        0.15      1.38 o 
  -5  13   7        0.06        0.11      0.58 o 
  -4  13   7       19.96       16.46      1.27 o 
  -3  13   7       43.18       37.45      1.64 o 
  -2  13   7        2.81        3.24      0.95 o 
  -1  13   7       70.73       72.05      2.12 o 
   0  13   7       22.10       25.13      0.93 o 
   1  13   7        0.95       -0.84      1.49 o 
   2  13   7       17.43       22.11      0.98 o 
  -5  14   7        9.20        7.50      0.80 o 
  -4  14   7       36.59       36.50      1.46 o 
  -3  14   7        0.20       -1.71      1.71 o 
  -2  14   7       72.36       80.54      2.41 o 
  -1  14   7       44.17       49.67      1.86 o 
   0  14   7        0.28       -0.82      1.06 o 
   1  14   7       26.68       27.40      1.24 o 
   2  14   7        2.43        2.87      0.55 o 
  -4  15   7       17.23       15.52      1.06 o 
  -3  15   7      154.98      148.56      4.55 o 
  -2  15   7        0.22        1.20      0.69 o 
  -1  15   7       45.24       46.98      1.75 o 
   0  15   7       21.32       23.32      1.06 o 
   1  15   7        4.89        5.68      0.69 o 
   2  15   7       24.11       33.42      1.17 o 
  -4  16   7        1.58        2.66      0.58 o 
  -3  16   7        2.53        4.22      0.87 o 
  -2  16   7        7.16        8.52      0.95 o 
  -1  16   7       30.55       38.41      1.46 o 
   0  16   7        0.68        1.20      0.41 o 
   1  16   7        2.61        2.22      0.62 o 
  -4  17   7        6.34        5.86      0.80 o 
  -3  17   7       34.24       34.42      1.42 o 
  -2  17   7       43.83       39.54      1.60 o 
  -1  17   7       51.47       61.67      1.90 o 
   0  17   7        0.09        0.19      0.47 o 
   1  17   7       21.38       23.57      1.06 o 
  -3  18   7       19.63       20.69      0.98 o 
  -2  18   7      117.03      127.38      3.99 o 
  -1  18   7        1.00        0.91      1.16 o 
   0  18   7       12.41       16.54      0.87 o 
  -3  19   7       11.76        9.72      0.84 o 
  -2  19   7        0.04        0.65      1.20 o 
  -1  19   7        0.26        0.98      0.55 o 
   0  19   7        2.44        2.69      0.45 o 
  -6   0   8       11.95       12.78      0.95 o 
  -5   0   8       13.59       18.57      1.27 o 
  -4   0   8       15.84       20.06      1.31 o 
  -3   0   8      619.14      563.54     11.19 o 
  -2   0   8      171.66      177.75      5.36 o 
  -1   0   8       39.25       34.49      1.57 o 
   0   0   8       52.92       67.33      2.66 o 
   1   0   8       22.90       36.06      1.49 o 
   2   0   8       16.69       20.10      1.20 o 
   3   0   8       17.65       27.29      1.09 o 
  -6   1   8        5.37        4.78      0.59 o 
  -5   1   8       13.32       14.92      0.80 o 
  -4   1   8       13.06       12.95      0.80 o 
  -3   1   8       64.84       58.94      2.50 o 
  -2   1   8       88.76       85.62      1.88 o 
  -1   1   8       30.68       32.63      1.11 o 
   0   1   8        1.31        2.00      0.44 o 
   1   1   8        3.08        3.72      0.66 o 
   2   1   8        1.79        2.63      1.66 o 
   3   1   8       22.04       29.29      0.81 o 
  -6   2   8        0.59        0.37      0.87 o 
  -5   2   8       16.49       16.00      0.83 o 
  -4   2   8        6.32        2.72      1.13 o 
  -3   2   8       65.32       62.76      1.54 o 
  -2   2   8       31.52       30.40      1.11 o 
  -1   2   8        3.30        3.06      0.58 o 
   0   2   8        9.17        8.08      0.49 o 
   1   2   8        0.68        1.63      1.38 o 
   2   2   8       40.23       53.30      1.16 o 
  -6   3   8       20.59       16.76      0.70 o 
  -5   3   8       11.00       11.38      0.72 o 
  -4   3   8       25.39       19.44      0.93 o 
  -3   3   8      128.14      118.96      3.52 o 
  -2   3   8      311.25      280.36      7.73 o 
  -1   3   8       44.01       53.20      1.31 o 
   0   3   8        0.54        1.08      0.45 o 
   1   3   8       55.12       71.43      1.48 o 
   2   3   8       15.12       24.12      1.09 o 
  -6   4   8        0.99       -0.11      1.24 o 
  -5   4   8        0.01        1.53      0.76 o 
  -4   4   8        0.05        0.00      0.73 o 
  -3   4   8        1.28        1.19      1.17 o 
  -2   4   8        0.91        7.07      2.98 o 
  -1   4   8        2.34        3.46      0.62 o 
   0   4   8       18.70       21.26      0.70 o 
   1   4   8        0.29       -1.03      1.03 o 
   2   4   8        5.48        8.12      0.62 o 
  -6   5   8       12.71       13.51      0.80 o 
  -5   5   8        1.42        1.16      1.31 o 
  -4   5   8       46.78       46.32      1.82 o 
  -3   5   8        8.85        9.83      1.16 o 
  -2   5   8      174.04      163.31      5.10 o 
  -1   5   8       14.45       17.55      1.17 o 
   0   5   8        6.40        7.99      0.67 o 
   1   5   8       95.46      103.13      3.04 o 
   2   5   8       10.39       12.81      0.95 o 
  -5   6   8       31.57       28.25      1.28 o 
  -4   6   8       10.26        8.19      1.20 o 
  -3   6   8        9.26        8.88      1.09 o 
  -2   6   8       14.54       14.09      1.31 o 
  -1   6   8       79.86       80.45      2.41 o 
   0   6   8        4.87        5.97      4.08 o 
   1   6   8       34.49       30.80      1.57 o 
   2   6   8       10.53        8.23      0.91 o 
  -5   7   8        1.44       -1.13      1.67 o 
  -4   7   8       36.62       32.34      1.42 o 
  -3   7   8       10.17       12.05      1.16 o 
  -2   7   8       14.83       14.31      1.20 o 
  -1   7   8        0.21        0.18      1.20 o 
   0   7   8        4.73        4.30      1.91 o 
   1   7   8        7.49        7.06      0.87 o 
   2   7   8        0.81        0.40      1.31 o 
  -5   8   8       55.17       53.88      1.72 o 
  -4   8   8        6.92        4.77      0.84 o 
  -3   8   8       75.00       63.45      2.08 o 
  -2   8   8        2.42        2.91      0.76 o 
  -1   8   8      170.32      159.03      5.10 o 
   0   8   8       22.61       20.01      4.21 o 
   1   8   8       12.93       14.16      1.17 o 
   2   8   8      104.08       88.19      2.45 o 
  -5   9   8        0.45        0.47      0.73 o 
  -4   9   8        5.68        4.26      0.80 o 
  -3   9   8        9.49       10.16      1.09 o 
  -2   9   8       29.39       29.55      1.35 o 
  -1   9   8        4.24        3.82      0.95 o 
   0   9   8       13.03       15.50      1.09 o 
   1   9   8      104.46       99.07      3.00 o 
   2   9   8       15.16       12.35      0.91 o 
  -5  10   8        1.93        4.84      0.69 o 
  -4  10   8        1.38        0.76      0.76 o 
  -3  10   8      114.70      104.52      3.04 o 
  -2  10   8        1.10        0.00      1.31 o 
  -1  10   8        0.07        0.91      0.73 o 
   0  10   8       33.90       30.82      0.98 o 
   1  10   8       19.04       23.06      1.17 o 
   2  10   8        0.10        0.51      0.51 o 
  -5  11   8        2.53        2.55      0.62 o 
  -4  11   8       71.62       70.15      2.16 o 
  -3  11   8       20.42       18.61      1.35 o 
  -2  11   8       64.39       61.12      1.79 o 
  -1  11   8        7.95        9.97      0.87 o 
   0  11   8        1.61        1.93      0.67 o 
   1  11   8      125.84      141.13      4.29 o 
  -4  12   8        1.75        2.51      0.65 o 
  -3  12   8        0.40        0.80      0.80 o 
  -2  12   8       11.53       13.76      1.02 o 
  -1  12   8       30.43       33.78      1.53 o 
   0  12   8        4.51        6.04      0.54 o 
   1  12   8       13.74       12.53      0.87 o 
  -4  13   8       25.99       20.92      1.09 o 
  -3  13   8       18.13       16.32      1.17 o 
  -2  13   8       35.57       38.28      1.42 o 
  -1  13   8        2.15        1.42      0.62 o 
   0  13   8        6.17        7.96      0.87 o 
   1  13   8       15.34       20.10      1.02 o 
  -4  14   8        0.42        0.00      1.06 o 
  -3  14   8       52.84       45.73      1.46 o 
  -2  14   8       10.68       11.87      0.87 o 
  -1  14   8        0.90        0.58      1.31 o 
   0  14   8       17.26       19.83      0.72 o 
   1  14   8        4.66        6.70      0.69 o 
  -3  15   8        0.95        1.56      0.73 o 
  -2  15   8       11.88        9.65      0.91 o 
  -1  15   8        4.73        6.15      0.80 o 
   0  15   8        6.86        5.66      0.49 o 
  -3  16   8       62.03       59.59      1.75 o 
  -2  16   8        1.88        1.96      0.58 o 
  -1  16   8        6.05        6.52      0.69 o 
   0  16   8       50.88       55.39      1.19 o 
  -2  17   8       23.63       22.49      1.09 o 
  -1  17   8       12.38       12.56      0.76 o 
  -5   1   9        6.62        8.30      0.59 o 
  -4   1   9       39.47       33.05      1.04 o 
  -3   1   9       44.88       41.28      1.24 o 
  -2   1   9      118.76      125.30      2.71 o 
  -1   1   9       47.22       56.67      1.79 o 
   0   1   9       13.56       16.33      0.79 o 
   1   1   9       23.15       32.77      1.77 o 
  -5   2   9        0.42       -0.86      0.86 o 
  -4   2   9       29.53       26.32      0.92 o 
  -3   2   9      119.43      103.83      2.17 o 
  -2   2   9        7.69        8.35      0.84 o 
  -1   2   9       30.62       33.95      2.41 o 
   0   2   9       31.18       34.42      0.98 o 
   1   2   9        5.09        7.96      0.78 o 
  -5   3   9        0.03       -0.49      0.83 o 
  -4   3   9        0.04       -1.01      1.01 o 
  -3   3   9        0.59       -0.04      1.15 o 
  -2   3   9       20.80       18.37      0.89 o 
  -1   3   9        0.05       -0.17      1.33 o 
   0   3   9        0.11        1.80      0.44 o 
   1   3   9        0.27        1.36      0.36 o 
  -5   4   9        0.33        1.64      0.55 o 
  -4   4   9        0.38        0.44      1.49 o 
  -3   4   9       35.99       30.15      1.53 o 
  -2   4   9        4.11        3.21      0.69 o 
  -1   4   9       25.88       33.60      1.00 o 
   0   4   9       15.59       19.55      0.66 o 
   1   4   9        7.08        8.29      0.63 o 
  -5   5   9        1.57        2.80      0.62 o 
  -4   5   9       10.41        8.01      0.87 o 
  -3   5   9        4.63        4.62      0.84 o 
  -2   5   9        2.68        2.40      0.69 o 
  -1   5   9        0.21        0.84      0.69 o 
   0   5   9       19.88       19.54      0.93 o 
   1   5   9       20.13       31.37      1.24 o 
  -5   6   9        4.64        3.13      0.69 o 
  -4   6   9        1.64        2.66      0.76 o 
  -3   6   9       25.34       21.21      1.28 o 
  -2   6   9        0.30       -0.18      1.53 o 
  -1   6   9       26.09       29.33      1.49 o 
   0   6   9       10.60       11.58      1.60 o 
   1   6   9       21.83       20.40      1.20 o 
  -5   7   9        7.87        6.63      0.76 o 
  -4   7   9       23.03       20.95      1.20 o 
  -3   7   9        0.23        0.33      1.42 o 
  -2   7   9       71.05       69.99      2.01 o 
  -1   7   9        2.45        2.29      0.65 o 
   0   7   9       49.71       42.41      2.96 o 
   1   7   9       51.62       45.30      1.46 o 
  -4   8   9        5.42        5.20      0.76 o 
  -3   8   9        1.26        0.76      1.35 o 
  -2   8   9       12.07       12.34      0.95 o 
  -1   8   9        0.26        0.15      1.24 o 
   0   8   9        0.97        1.72      0.51 o 
   1   8   9        1.53        1.67      0.62 o 
  -4   9   9       21.23       22.30      1.17 o 
  -3   9   9        0.96        0.87      0.87 o 
  -2   9   9       65.99       69.79      2.15 o 
  -1   9   9        0.01       -0.15      1.20 o 
   0   9   9       53.80       60.29      1.24 o 
   1   9   9       44.36       38.14      1.24 o 
  -4  10   9        0.43        0.44      1.20 o 
  -3  10   9       19.37       17.59      0.95 o 
  -2  10   9        4.68        4.88      0.73 o 
  -1  10   9       62.29       67.49      1.94 o 
   0  10   9       32.47       41.56      1.17 o 
  -4  11   9        1.37        2.04      0.58 o 
  -3  11   9        3.00        4.40      0.73 o 
  -2  11   9        0.06       -0.40      1.06 o 
  -1  11   9       11.90       14.09      0.91 o 
   0  11   9        1.72        1.59      1.09 o 
  -3  12   9       32.89       27.86      1.20 o 
  -2  12   9        5.56        4.33      0.84 o 
  -1  12   9       42.16       47.79      1.50 o 
   0  12   9       10.89       14.12      1.17 o 
  -3  13   9        0.14        0.00      0.47 o 
  -2  13   9       21.74       23.57      1.09 o 
  -1  13   9        0.43        0.62      0.62 o 
  -2  14   9        0.43        0.36      0.84 o 
  -4   0  10       51.75       46.26      1.46 o 
  -3   0  10      105.66       95.18      2.78 o 
  -2   0  10       27.68       32.47      1.35 o 
  -1   0  10       71.54       74.00      2.27 o 
   0   0  10        6.92       10.08      0.62 o 
  -4   1  10        0.96        1.13      0.54 o 
  -3   1  10       20.35       21.73      0.80 o 
  -2   1  10       38.93       41.94      1.03 o 
  -1   1  10        2.65        3.02      0.48 o 
   0   1  10        3.56        5.10      0.37 o 
  -4   2  10        3.11        3.35      0.50 o 
  -3   2  10       11.42       12.60      0.70 o 
  -2   2  10       33.16       33.63      0.93 o 
  -1   2  10       21.19       23.77      1.26 o 
   0   2  10        0.61        1.04      0.28 o 
  -4   3  10        5.27        5.28      0.49 o 
  -3   3  10       63.47       68.42      1.90 o 
  -2   3  10       70.45       73.06      2.65 o 
  -1   3  10       18.17       21.77      0.77 o 
   0   3  10       25.76       33.93      1.13 o 
  -4   4  10        4.15        5.10      0.66 o 
  -3   4  10        0.13        0.47      1.38 o 
  -2   4  10        0.04       -0.95      0.95 o 
  -1   4  10        1.40        1.70      0.41 o 
   0   4  10        0.98        2.42      0.51 o 
  -3   5  10       23.27       24.81      1.13 o 
  -2   5  10       10.52       11.07      0.95 o 
  -1   5  10       11.86       15.98      1.02 o 
   0   5  10       33.70       39.75      1.13 o 
  -3   6  10        7.91        7.79      0.84 o 
  -2   6  10       35.94       42.70      1.53 o 
  -1   6  10       19.35       18.87      1.09 o 
  -3   7  10        2.76        2.77      0.62 o 
  -2   7  10       15.10       17.08      0.98 o 
  -1   7  10        0.10       -0.22      0.91 o 
  -3   8  10       33.21       35.67      1.24 o 
  -2   8  10       54.39       56.82      1.72 o 
  -1   8  10       38.21       39.58      1.24 o 
  -2   9  10        2.28        3.24      0.66 o 
                                                 
